# Supplementary material for: A new implementation for online calculation of manipulator Jacobian
Source: PLoS One. 2019 Feb 26;14(2):e0212018. doi: 10.1371/journal.pone.0212018 (PMC6391062; doi:10.1371/journal.pone.0212018)
Supplement: S1 File — This is the data file in .xls format. The file has 5 sheets. The description of each sheet is given in S2 File. (XLSX) [file pone.0212018.s001.xlsx]

## Sheet: time
time(s)
0
0.04
0.08
0.12
0.16
0.2
0.24
0.28
0.32
0.36
0.4
0.44
0.48
0.52
0.56
0.6
0.64
0.68
0.72
0.76
0.8
0.84
0.88
0.92
0.96
1
1.04
1.08
1.12
1.16
1.2
1.24
1.28
1.32
1.36
1.4
1.44
1.48
1.52
1.56
1.6
1.64
1.68
1.72
1.76
1.8
1.84
1.88
1.92
1.96
2
2.04
2.08
2.12
2.16
2.2
2.24
2.28
2.32
2.36
2.4
2.44
2.48
2.52
2.56
2.6
2.64
2.68
2.72
2.76
2.8
2.84
2.88
2.92
2.96
3
3.04
3.08
3.12
3.16
3.2
3.24
3.28
3.32
3.36
3.4
3.44
3.48
3.52
3.56
3.6
3.64
3.68
3.72
3.76
3.8
3.84
3.88
3.92
3.96
4
4.04
4.08
4.12
4.16
4.2
4.24
4.28
4.32
4.36
4.4
4.44
4.48
4.52
4.56
4.6
4.64
4.68
4.72
4.76
4.8
4.84
4.88
4.92
4.96
5
5.04
5.08
5.12
5.16
5.2
5.24
5.28
5.32
5.36
5.4
5.44
5.48
5.52
5.56
5.6
5.64
5.68
5.72
5.76
5.8
5.84
5.88
5.92
5.96
6
6.04
6.08
6.12
6.16
6.2
6.24
6.28
6.32
6.36
6.4
6.44
6.48
6.52
6.56
6.6
6.64
6.68
6.72
6.76
6.8
6.84
6.88
6.92
6.96
7
7.04
7.08
7.12
7.16
7.2
7.24
7.28
7.32
7.36
7.4
7.44
7.48
7.52
7.56
7.6
7.64
7.68
7.72
7.76
7.8
7.84
7.88
7.92
7.96
8
8.04
8.08
8.12
8.16
8.2
8.24
8.28
8.32
8.36
8.4
8.44
8.48
8.52
8.56
8.6
8.64
8.68
8.72
8.76
8.8
8.84
8.88
8.92
8.96
9
9.04
9.08
9.12
9.16
9.2
9.24
9.28
9.32
9.36
9.4
9.44
9.48
9.52
9.56
9.6
9.64
9.68
9.72
9.76
9.8
9.84
9.88
9.92
9.96
10
10.04
10.08
10.12
10.16
10.2
10.24
10.28
10.32
10.36
10.4
10.44
10.48
10.52
10.56
10.6
10.64
10.68
10.72
10.76
10.8
10.84
10.88
10.92
10.96
11
11.04
11.08
11.12
11.16
11.2
11.24
11.28
11.32
11.36
11.4
11.44
11.48
11.52
11.56
11.6
11.64
11.68
11.72
11.76
11.8
11.84
11.88
11.92
11.96
12
12.04
12.08
12.12
12.16
12.2
12.24
12.28
12.32
12.36
12.4
12.44
12.48
12.52
12.56
12.6
12.64
12.68
12.72
12.76
12.8
12.84
12.88
12.92
12.96
13
13.04
13.08
13.12
13.16
13.2
13.24
13.28
13.32
13.36
13.4
13.44
13.48
13.52
13.56
13.6
13.64
13.68
13.72
13.76
13.8
13.84
13.88
13.92
13.96
14
14.04
14.08
14.12
14.16
14.2
14.24
14.28
14.32
14.36
14.4
14.44
14.48
14.52
14.56
14.6
14.64
14.68
14.72
14.76
14.8
14.84
14.88
14.92
14.96
15
15.04
15.08
15.12
15.16
15.2
15.24
15.28
15.32
15.36
15.4
15.44
15.48
15.52
15.56
15.6
15.64
15.68
15.72
15.76
15.8
15.84
15.88
15.92
15.96
16
16.04
16.08
16.12
16.16
16.2
16.24
16.28
16.32
16.36
16.4
16.44
16.48
16.52
16.56
16.6
16.64
16.68
16.72
16.76
16.8
16.84
16.88
16.92
16.96
17
17.04
17.08
17.12
17.16
17.2
17.24
17.28
17.32
17.36
17.4
17.44
17.48
17.52
17.56
17.6
17.64
17.68
17.72
17.76
17.8
17.84
17.88
17.92
17.96
18
18.04
18.08
18.12
18.16
18.2
18.24
18.28
18.32
18.36
18.4
18.44
18.48
18.52
18.56
18.6
18.64
18.68
18.72
18.76
18.8
18.84
18.88
18.92
18.96
19
19.04
19.08
19.12
19.16
19.2
19.24
19.28
19.32
19.36
19.4
19.44
19.48
19.52
19.56
19.6
19.64
19.68
19.72
19.76
19.8
19.84
19.88
19.92
19.96
20

## Sheet: joint_angles_from_ode23s
theta_1	theta_2	theta_3	theta_4	theta_5	theta_6	theta_7
-0.5232	-0.7549	-0.0537	-0.0586037	-0.8699	-0.898796	-0.6229
-0.522303	-0.746485	-0.0516714	-0.0590469	-0.862266	-0.903739	-0.614903
-0.521243	-0.738055	-0.0496228	-0.0595008	-0.854537	-0.90865	-0.606874
-0.520035	-0.729619	-0.0475526	-0.0599652	-0.846702	-0.913523	-0.598816
-0.518686	-0.721186	-0.0454573	-0.0604406	-0.838744	-0.918345	-0.590734
-0.517206	-0.712763	-0.0433337	-0.0609274	-0.830644	-0.923106	-0.582628
-0.515604	-0.704358	-0.0411783	-0.0614261	-0.822383	-0.927794	-0.574504
-0.513867	-0.695976	-0.038988	-0.0619377	-0.813943	-0.932401	-0.566359
-0.511848	-0.687588	-0.0367632	-0.0624656	-0.805321	-0.936951	-0.558176
-0.50955	-0.679201	-0.0345052	-0.0630085	-0.796524	-0.941445	-0.549962
-0.507016	-0.670831	-0.0322153	-0.0635646	-0.787562	-0.945877	-0.541729
-0.504288	-0.662492	-0.0298945	-0.0641317	-0.778444	-0.950245	-0.533489
-0.50141	-0.654201	-0.0275439	-0.0647077	-0.769179	-0.954543	-0.525256
-0.498424	-0.645971	-0.0251647	-0.0652908	-0.759776	-0.958766	-0.517042
-0.495299	-0.637798	-0.0227563	-0.0658817	-0.750226	-0.962919	-0.508844
-0.491909	-0.629651	-0.0203152	-0.0664852	-0.740501	-0.967016	-0.500638
-0.48828	-0.621542	-0.0178411	-0.0670996	-0.730606	-0.971051	-0.492434
-0.484442	-0.613491	-0.015334	-0.0677229	-0.720549	-0.975019	-0.484244
-0.480426	-0.605512	-0.0127937	-0.0683534	-0.710337	-0.978912	-0.476078
-0.476264	-0.597622	-0.0102201	-0.068989	-0.699979	-0.982725	-0.467948
-0.471978	-0.589834	-0.00761308	-0.0696283	-0.68948	-0.986453	-0.459862
-0.467476	-0.582108	-0.00497141	-0.0702756	-0.678814	-0.99012	-0.4518
-0.462742	-0.574443	-0.00229417	-0.0709312	-0.667977	-0.993725	-0.44376
-0.457799	-0.566857	0.000419412	-0.0715929	-0.656976	-0.997261	-0.435751
-0.45267	-0.559369	0.00317009	-0.0722587	-0.645817	-1.00072	-0.427782
-0.44738	-0.551996	0.00595861	-0.0729265	-0.634506	-1.00409	-0.419863
-0.441951	-0.544759	0.00878575	-0.0735942	-0.623051	-1.00737	-0.412002
-0.436363	-0.537642	0.0116526	-0.0742632	-0.611442	-1.01056	-0.404196
-0.430551	-0.530603	0.0145604	-0.0749375	-0.599659	-1.01369	-0.396429
-0.424533	-0.523661	0.0175094	-0.0756146	-0.587708	-1.01675	-0.388707
-0.41833	-0.516839	0.0205	-0.0762921	-0.575597	-1.01974	-0.381038
-0.411963	-0.510158	0.0235323	-0.0769674	-0.563334	-1.02262	-0.373428
-0.405453	-0.50364	0.0266066	-0.077638	-0.550928	-1.02541	-0.365884
-0.398814	-0.497299	0.0297236	-0.0783019	-0.538382	-1.02808	-0.358412
-0.391985	-0.491071	0.0328873	-0.0789653	-0.525669	-1.03068	-0.350998
-0.384958	-0.484953	0.036098	-0.0796282	-0.512787	-1.03322	-0.34364
-0.377754	-0.47897	0.0393544	-0.0802871	-0.499747	-1.03567	-0.336343
-0.370393	-0.473148	0.0426553	-0.0809389	-0.486559	-1.03802	-0.32911
-0.362894	-0.467513	0.0459994	-0.0815804	-0.473235	-1.04026	-0.321948
-0.355278	-0.462092	0.0493855	-0.0822083	-0.459785	-1.04237	-0.314859
-0.347529	-0.456855	0.0528169	-0.0828252	-0.446199	-1.04436	-0.307842
-0.339599	-0.451729	0.0563001	-0.0834379	-0.432447	-1.04631	-0.300889
-0.331506	-0.446746	0.0598317	-0.0840425	-0.418544	-1.04817	-0.294002
-0.323271	-0.441939	0.0634084	-0.0846349	-0.404504	-1.04994	-0.287182
-0.314912	-0.437343	0.067027	-0.0852109	-0.390341	-1.05157	-0.28043
-0.30645	-0.432991	0.0706839	-0.0857663	-0.376071	-1.05305	-0.27375
-0.297896	-0.428898	0.0743776	-0.0862988	-0.361701	-1.05436	-0.267141
-0.289202	-0.424931	0.0781202	-0.0868217	-0.347192	-1.05565	-0.2606
-0.280368	-0.421093	0.0819102	-0.0873337	-0.332547	-1.05689	-0.254126
-0.271415	-0.417432	0.0857418	-0.0878295	-0.317785	-1.05804	-0.247715
-0.262363	-0.413994	0.0896094	-0.0883037	-0.302925	-1.05903	-0.241369
-0.25323	-0.410828	0.0935074	-0.0887509	-0.287983	-1.05982	-0.235086
-0.244035	-0.40798	0.0974302	-0.0891657	-0.272978	-1.06035	-0.228864
-0.234761	-0.405337	0.101385	-0.0895582	-0.257891	-1.0607	-0.222706
-0.225376	-0.402752	0.105382	-0.0899418	-0.242692	-1.06102	-0.216611
-0.215898	-0.400309	0.109413	-0.0903088	-0.227403	-1.06129	-0.210576
-0.206349	-0.398092	0.11347	-0.0906512	-0.212044	-1.06152	-0.204598
-0.196749	-0.396185	0.117546	-0.0909612	-0.196639	-1.06168	-0.198672
-0.187117	-0.394673	0.121633	-0.0912308	-0.181208	-1.06177	-0.192794
-0.177464	-0.393585	0.125727	-0.0914591	-0.165763	-1.06175	-0.186963
-0.167745	-0.392604	0.129847	-0.0916856	-0.150254	-1.06148	-0.181188
-0.157967	-0.391699	0.133989	-0.0919055	-0.134688	-1.06099	-0.175465
-0.148149	-0.390914	0.138144	-0.0921037	-0.119089	-1.06031	-0.169788
-0.138313	-0.390295	0.142304	-0.0922648	-0.103483	-1.05951	-0.164152
-0.12848	-0.389887	0.146459	-0.0923736	-0.0878926	-1.05864	-0.158552
-0.118669	-0.389736	0.1506	-0.0924146	-0.0723424	-1.05775	-0.152981
-0.108859	-0.389906	0.154736	-0.0924122	-0.0568063	-1.05675	-0.147446
-0.0990232	-0.390395	0.15888	-0.0924049	-0.0412534	-1.05551	-0.141953
-0.089183	-0.391143	0.163022	-0.092393	-0.0257082	-1.05407	-0.136496
-0.0793588	-0.392089	0.167153	-0.0923768	-0.0101953	-1.05248	-0.131068
-0.0695716	-0.393173	0.171264	-0.0923568	0.00526059	-1.05078	-0.125663
-0.0598421	-0.394335	0.175345	-0.0923331	0.020635	-1.04899	-0.120275
-0.0501818	-0.395564	0.179392	-0.0922987	0.035914	-1.04715	-0.114899
-0.0405426	-0.397166	0.183424	-0.0922051	0.0511531	-1.04513	-0.10955
-0.0309318	-0.399141	0.18744	-0.0920551	0.0663447	-1.04293	-0.104225
-0.0213705	-0.401412	0.19143	-0.0918635	0.0814651	-1.04057	-0.0989185
-0.0118799	-0.403904	0.195387	-0.0916448	0.0964906	-1.03809	-0.0936246
-0.00248091	-0.406541	0.199303	-0.0914138	0.111397	-1.0355	-0.0883375
0.00680519	-0.409245	0.203169	-0.091185	0.126162	-1.03283	-0.0830512
0.0160012	-0.412104	0.206993	-0.0909468	0.140808	-1.03005	-0.0777698
0.025139	-0.415258	0.210787	-0.0906766	0.155369	-1.0271	-0.0725004
0.034197	-0.418664	0.214544	-0.0903811	0.169825	-1.024	-0.0672393
0.0431538	-0.422278	0.218258	-0.0900667	0.184153	-1.02078	-0.0619825
0.0519877	-0.426057	0.221923	-0.08974	0.198331	-1.01744	-0.056726
0.0606771	-0.429958	0.225531	-0.0894077	0.212337	-1.014	-0.0514661
0.0692125	-0.433959	0.22908	-0.0890731	0.226161	-1.01049	-0.0462
0.0776516	-0.43818	0.232586	-0.0887219	0.239857	-1.00683	-0.0409331
0.0859872	-0.442619	0.236047	-0.0883553	0.25342	-1.00303	-0.0356659
0.0941974	-0.447243	0.23946	-0.0879779	0.26683	-0.999104	-0.0303973
0.10226	-0.452023	0.242819	-0.0875947	0.280068	-0.995071	-0.0251265
0.110154	-0.456928	0.24612	-0.0872102	0.293114	-0.990945	-0.0198523
0.117857	-0.461927	0.249359	-0.0868294	0.305948	-0.98674	-0.0145738
0.125403	-0.467059	0.252541	-0.0864473	0.318598	-0.982435	-0.00928906
0.132831	-0.472375	0.255676	-0.0860579	0.331098	-0.978002	-0.00399814
0.140116	-0.477851	0.25876	-0.0856658	0.343427	-0.973455	0.0012964
0.147236	-0.483463	0.261789	-0.0852757	0.355567	-0.968804	0.00659207
0.154166	-0.489185	0.264761	-0.084892	0.367498	-0.964063	0.0118863
0.160884	-0.494995	0.267671	-0.0845196	0.379203	-0.959244	0.0171767
0.167384	-0.500882	0.27052	-0.0841597	0.390675	-0.954352	0.0224631
0.173747	-0.506906	0.27332	-0.0837999	0.401979	-0.949354	0.0277555
0.179965	-0.513058	0.27607	-0.0834433	0.413105	-0.944252	0.0330498
0.186009	-0.519319	0.278768	-0.0830958	0.424035	-0.939057	0.0383397
0.191855	-0.525669	0.28141	-0.082763	0.434748	-0.933779	0.043619
0.197475	-0.532088	0.283992	-0.0824508	0.445223	-0.928429	0.0488812
0.202844	-0.538557	0.286512	-0.082165	0.455442	-0.923016	0.0541203
0.20802	-0.5451	0.288978	-0.0818904	0.465446	-0.917526	0.0593474
0.213059	-0.551742	0.291399	-0.0816158	0.475274	-0.911944	0.0645709
0.21793	-0.558467	0.29377	-0.0813525	0.484902	-0.906279	0.0697807
0.222601	-0.565255	0.296085	-0.0811122	0.494308	-0.900539	0.0749662
0.227042	-0.572089	0.298341	-0.0809063	0.503466	-0.894734	0.0801171
0.231221	-0.578952	0.300533	-0.0807463	0.512355	-0.888872	0.0852231
0.235136	-0.585836	0.30266	-0.0806359	0.520969	-0.882958	0.0902808
0.238921	-0.592779	0.304747	-0.0805371	0.529405	-0.876967	0.0953202
0.242559	-0.599776	0.306787	-0.0804467	0.537646	-0.870904	0.100333
0.246008	-0.606809	0.308772	-0.0803694	0.545659	-0.864777	0.105303
0.249224	-0.613862	0.310691	-0.0803095	0.553408	-0.858592	0.110216
0.252161	-0.620916	0.312535	-0.0802716	0.560859	-0.852358	0.115054
0.25478	-0.627955	0.314294	-0.0802601	0.567977	-0.846083	0.119804
0.257245	-0.635006	0.316006	-0.0802991	0.574876	-0.839753	0.1245
0.259634	-0.642082	0.317684	-0.0803949	0.581608	-0.833363	0.129155
0.261871	-0.649164	0.319306	-0.0805367	0.588116	-0.826919	0.133749
0.263879	-0.656236	0.32085	-0.0807136	0.594343	-0.820428	0.138258
0.265583	-0.663281	0.322296	-0.0809145	0.600231	-0.813899	0.142661
0.266905	-0.67028	0.32362	-0.0811287	0.605726	-0.807339	0.146935
0.267864	-0.677233	0.324845	-0.0813625	0.610858	-0.800748	0.151084
0.268754	-0.68418	0.326091	-0.0816697	0.615884	-0.794108	0.155177
0.269568	-0.691106	0.327308	-0.082045	0.620729	-0.787425	0.159194
0.270265	-0.697994	0.328428	-0.0824769	0.625283	-0.780707	0.163102
0.270805	-0.704824	0.329385	-0.0829536	0.62944	-0.773963	0.16687
0.271147	-0.711575	0.330111	-0.0834636	0.633089	-0.767202	0.170466
0.271251	-0.718231	0.330541	-0.0839956	0.636128	-0.760432	0.17386
0.271068	-0.724827	0.33082	-0.0845815	0.638955	-0.753636	0.177142
0.270617	-0.731378	0.33107	-0.0852421	0.641753	-0.746808	0.180351
0.269952	-0.737864	0.331283	-0.0859687	0.644339	-0.739958	0.183439
0.269127	-0.744261	0.331451	-0.0867531	0.646528	-0.733099	0.18636
0.268195	-0.750548	0.331569	-0.0875867	0.648135	-0.72624	0.189064
0.26721	-0.7567	0.331628	-0.0884612	0.648975	-0.719392	0.191504
0.26615	-0.762718	0.331543	-0.0893791	0.649001	-0.712557	0.193702
0.264764	-0.768664	0.331029	-0.0903769	0.648686	-0.705706	0.195872
0.263092	-0.774521	0.33013	-0.0914513	0.648118	-0.698851	0.197956
0.261202	-0.780262	0.328929	-0.0925941	0.647332	-0.692005	0.199864
0.259167	-0.785861	0.327508	-0.0937969	0.646359	-0.685183	0.201505
0.257056	-0.79129	0.325949	-0.0950517	0.645234	-0.678401	0.202788
0.254938	-0.796524	0.324329	-0.0963508	0.643976	-0.671672	0.20363
0.252683	-0.801629	0.322339	-0.097723	0.641862	-0.664965	0.204266
0.250236	-0.806629	0.319825	-0.0991797	0.638631	-0.658272	0.204848
0.247652	-0.811495	0.316852	-0.100711	0.634501	-0.651612	0.205351
0.244987	-0.816199	0.313483	-0.102305	0.629693	-0.645006	0.205754
0.242295	-0.820711	0.309785	-0.103953	0.624425	-0.638473	0.206034
0.239633	-0.825003	0.305821	-0.105644	0.618917	-0.632033	0.20617
0.236989	-0.829082	0.30152	-0.107383	0.613114	-0.625683	0.206088
0.23422	-0.833036	0.296518	-0.109205	0.606332	-0.619373	0.205654
0.231392	-0.836851	0.290847	-0.111099	0.598648	-0.613123	0.204938
0.228591	-0.840505	0.28457	-0.113049	0.590202	-0.606957	0.204021
0.225899	-0.843975	0.27775	-0.115039	0.581132	-0.600897	0.202983
0.2234	-0.84724	0.27045	-0.117055	0.571579	-0.594968	0.201907
0.221166	-0.850279	0.262721	-0.119082	0.561665	-0.589191	0.200865
0.21887	-0.853143	0.25418	-0.121158	0.550949	-0.583515	0.199654
0.216488	-0.855865	0.244697	-0.123288	0.539286	-0.577924	0.19823
0.214219	-0.858451	0.234361	-0.125452	0.526815	-0.572441	0.196689
0.212264	-0.860903	0.223261	-0.127627	0.513673	-0.567087	0.195128
0.210821	-0.863226	0.211487	-0.129793	0.499997	-0.561885	0.193643
0.210091	-0.865425	0.199128	-0.131928	0.485925	-0.556855	0.192331
0.21006	-0.86749	0.186088	-0.134034	0.471416	-0.551996	0.191183
0.210157	-0.869406	0.171887	-0.136158	0.456054	-0.547252	0.189967
0.210331	-0.87121	0.156619	-0.138282	0.439947	-0.542631	0.188761
0.210577	-0.872943	0.14042	-0.140381	0.423244	-0.538145	0.187667
0.210889	-0.874646	0.123428	-0.14243	0.406095	-0.533807	0.186788
0.211262	-0.87636	0.105779	-0.144404	0.38865	-0.529631	0.186226
0.211715	-0.878123	0.0875936	-0.14628	0.371045	-0.525628	0.186081
0.212982	-0.879854	0.0684275	-0.148112	0.35299	-0.521765	0.186304
0.215242	-0.881538	0.048161	-0.149914	0.334406	-0.518025	0.186812
0.218263	-0.883221	0.0269621	-0.151662	0.315426	-0.51441	0.187561
0.221816	-0.884946	0.00499891	-0.153332	0.296183	-0.51092	0.188506
0.225669	-0.886759	-0.0175606	-0.154899	0.276809	-0.50756	0.189604
0.229592	-0.888703	-0.0405485	-0.156339	0.257436	-0.50433	0.19081
0.233611	-0.890803	-0.0639995	-0.157665	0.238076	-0.501227	0.192288
0.238282	-0.893025	-0.0883362	-0.158953	0.218489	-0.498233	0.194545
0.243515	-0.895375	-0.113433	-0.160184	0.198743	-0.495342	0.19747
0.249175	-0.89786	-0.139126	-0.161331	0.178927	-0.492551	0.200912
0.255125	-0.900491	-0.165253	-0.162368	0.159128	-0.489855	0.20472
0.261231	-0.903277	-0.191651	-0.163268	0.139437	-0.48725	0.208742
0.267369	-0.906227	-0.21817	-0.164009	0.119936	-0.484732	0.212844
0.273785	-0.909414	-0.245092	-0.164707	0.100512	-0.482297	0.217385
0.28056	-0.912848	-0.272496	-0.16539	0.0811191	-0.47994	0.2225
0.287593	-0.916507	-0.300256	-0.166013	0.0618012	-0.477658	0.228086
0.294785	-0.920364	-0.328243	-0.166532	0.0426009	-0.475447	0.234041
0.302038	-0.924397	-0.356331	-0.166903	0.023561	-0.473302	0.240262
0.309252	-0.928581	-0.38439	-0.167081	0.00472448	-0.471218	0.246648
0.316427	-0.93294	-0.412418	-0.167085	-0.013901	-0.469193	0.25322
0.323742	-0.93758	-0.440637	-0.167062	-0.0323819	-0.467224	0.260222
0.33114	-0.942468	-0.46898	-0.167022	-0.0507117	-0.465309	0.267599
0.338548	-0.947567	-0.497362	-0.166967	-0.0688792	-0.463448	0.275275
0.345896	-0.952838	-0.525699	-0.166897	-0.0868731	-0.46164	0.283177
0.35311	-0.958243	-0.553908	-0.166814	-0.104682	-0.459884	0.291229
0.360127	-0.963749	-0.58191	-0.166714	-0.122296	-0.45818	0.299367
0.367069	-0.969454	-0.60983	-0.166466	-0.139725	-0.456517	0.30773
0.373965	-0.975377	-0.637702	-0.166041	-0.156981	-0.454894	0.316356
0.380764	-0.981479	-0.665478	-0.165482	-0.174067	-0.453316	0.325189
0.38741	-0.987719	-0.693107	-0.164829	-0.19099	-0.451784	0.334174
0.393852	-0.994055	-0.720542	-0.164123	-0.207753	-0.450303	0.343256
0.400035	-1.00045	-0.747731	-0.163404	-0.224362	-0.448875	0.352381
0.405973	-1.0069	-0.774674	-0.16267	-0.240815	-0.447495	0.36155
0.411792	-1.01351	-0.801457	-0.161831	-0.257105	-0.446146	0.37087
0.417459	-1.02024	-0.82806	-0.160896	-0.273241	-0.444835	0.380306
0.42293	-1.02705	-0.854458	-0.159881	-0.289234	-0.443568	0.389816
0.428164	-1.0339	-0.880622	-0.158804	-0.305092	-0.442355	0.399357
0.433116	-1.04075	-0.906528	-0.157679	-0.320828	-0.441203	0.408887
0.43775	-1.04756	-0.93215	-0.156521	-0.336449	-0.440118	0.418368
0.442195	-1.05442	-0.957538	-0.155292	-0.351941	-0.439066	0.427873
0.446486	-1.06133	-0.982706	-0.153977	-0.367304	-0.438043	0.437418
0.450582	-1.06826	-1.00764	-0.152586	-0.382546	-0.437063	0.446966
0.454445	-1.07516	-1.03232	-0.15113	-0.397678	-0.436142	0.456482
0.458033	-1.082	-1.05674	-0.149617	-0.412707	-0.435296	0.46593
0.461307	-1.08874	-1.08087	-0.148057	-0.427645	-0.43454	0.475275
0.464302	-1.09539	-1.10473	-0.146446	-0.442493	-0.43385	0.484521
0.467176	-1.10202	-1.12836	-0.144755	-0.457238	-0.433149	0.493741
0.469895	-1.10862	-1.15174	-0.14299	-0.471884	-0.432473	0.502908
0.472416	-1.11513	-1.17487	-0.141157	-0.486437	-0.431865	0.511987
0.474694	-1.12151	-1.19772	-0.139263	-0.500902	-0.431367	0.520947
0.476686	-1.12772	-1.22029	-0.137314	-0.515283	-0.431021	0.529753
0.478357	-1.13374	-1.24257	-0.135318	-0.529585	-0.430866	0.538376
0.479912	-1.13965	-1.26459	-0.133253	-0.543811	-0.430783	0.546891
0.4814	-1.14548	-1.28637	-0.131113	-0.557957	-0.430711	0.55531
0.482756	-1.15118	-1.3079	-0.128903	-0.57202	-0.430653	0.5636
0.483915	-1.15669	-1.32914	-0.12663	-0.585997	-0.430608	0.571726
0.484812	-1.16198	-1.35008	-0.1243	-0.599886	-0.430579	0.579653
0.485381	-1.16698	-1.3707	-0.121919	-0.613683	-0.430566	0.587348
0.485668	-1.17174	-1.39101	-0.119483	-0.627397	-0.430638	0.594826
0.485915	-1.1764	-1.41109	-0.116972	-0.641045	-0.430941	0.602179
0.486126	-1.18092	-1.43091	-0.114391	-0.654615	-0.431435	0.609376
0.486296	-1.18522	-1.45043	-0.111748	-0.66809	-0.432072	0.61638
0.486421	-1.18923	-1.46963	-0.109049	-0.681457	-0.432805	0.623156
0.486493	-1.19289	-1.48847	-0.106302	-0.694702	-0.433589	0.629667
0.486502	-1.19614	-1.50693	-0.103511	-0.707811	-0.434383	0.635885
0.48633	-1.19928	-1.52512	-0.100655	-0.720838	-0.435323	0.641915
0.485974	-1.20233	-1.54303	-0.0977323	-0.733781	-0.43645	0.647779
0.485487	-1.20519	-1.56064	-0.0947516	-0.746613	-0.437739	0.653445
0.484924	-1.20771	-1.57791	-0.0917227	-0.759302	-0.439162	0.658876
0.48434	-1.20979	-1.59478	-0.088655	-0.771819	-0.440692	0.66404
0.483789	-1.21129	-1.61123	-0.0855582	-0.784134	-0.442302	0.668901
0.483261	-1.21229	-1.62727	-0.0824277	-0.796263	-0.444012	0.67348
0.482641	-1.21319	-1.64303	-0.0792382	-0.808293	-0.445924	0.677892
0.481976	-1.214	-1.65847	-0.0760015	-0.820182	-0.448024	0.68212
0.481322	-1.21467	-1.67355	-0.0727314	-0.831885	-0.450289	0.686137
0.480735	-1.21518	-1.68821	-0.0694418	-0.843355	-0.452697	0.689915
0.48027	-1.21548	-1.70242	-0.0661467	-0.854546	-0.455227	0.693429
0.479979	-1.21554	-1.71613	-0.0628581	-0.865419	-0.457861	0.696657
0.479757	-1.21514	-1.72949	-0.059544	-0.876102	-0.460682	0.699688
0.479554	-1.21426	-1.74251	-0.0562012	-0.886617	-0.463715	0.702563
0.479377	-1.21301	-1.75518	-0.0528483	-0.896903	-0.466938	0.70527
0.479235	-1.21151	-1.76743	-0.0495036	-0.9069	-0.470329	0.7078
0.479137	-1.20985	-1.77924	-0.0461857	-0.916545	-0.473866	0.710144
0.479091	-1.20813	-1.79056	-0.0429129	-0.92578	-0.477526	0.712292
0.479182	-1.20632	-1.80141	-0.0396808	-0.934636	-0.481328	0.714253
0.479583	-1.20408	-1.81194	-0.0364482	-0.9433	-0.48535	0.716077
0.480249	-1.20148	-1.82213	-0.0332333	-0.951711	-0.489575	0.71778
0.481119	-1.19861	-1.83194	-0.0300575	-0.9598	-0.493977	0.719373
0.482134	-1.19555	-1.84135	-0.0269424	-0.967494	-0.498532	0.720869
0.483235	-1.1924	-1.85033	-0.0239095	-0.974721	-0.503217	0.722279
0.484373	-1.18923	-1.85885	-0.0209775	-0.981422	-0.50801	0.723616
0.485783	-1.18589	-1.86702	-0.018096	-0.987846	-0.512982	0.724857
0.487539	-1.18232	-1.87489	-0.0152563	-0.994049	-0.518149	0.726011
0.489584	-1.17857	-1.88244	-0.0124823	-0.999936	-0.523486	0.727104
0.491861	-1.17471	-1.88965	-0.00979819	-1.00541	-0.528968	0.728163
0.494313	-1.17078	-1.8965	-0.00722781	-1.01039	-0.534567	0.729215
0.496882	-1.16685	-1.90298	-0.0047952	-1.01476	-0.540259	0.730285
0.499623	-1.1629	-1.90912	-0.0024802	-1.0187	-0.546057	0.731366
0.502713	-1.15883	-1.91501	-0.000217495	-1.02258	-0.552021	0.732414
0.506114	-1.15468	-1.92064	0.00196854	-1.02624	-0.558126	0.733449
0.509781	-1.15049	-1.92601	0.00405074	-1.02952	-0.564349	0.734491
0.513667	-1.1463	-1.93111	0.00600192	-1.03225	-0.570665	0.735562
0.517727	-1.14216	-1.93592	0.00779494	-1.03426	-0.577051	0.736682
0.521929	-1.13808	-1.94044	0.0094114	-1.03543	-0.583485	0.737871
0.52642	-1.13401	-1.94475	0.0109599	-1.03629	-0.590022	0.739109
0.531226	-1.12992	-1.94887	0.0124511	-1.03707	-0.596667	0.740391
0.536306	-1.12586	-1.95279	0.013847	-1.03772	-0.603395	0.741725
0.541621	-1.12186	-1.9565	0.0151097	-1.03823	-0.610185	0.743118
0.547129	-1.11795	-1.96	0.0162011	-1.03857	-0.617014	0.744575
0.55279	-1.11418	-1.96327	0.0170831	-1.03872	-0.623859	0.746104
0.558631	-1.11052	-1.96635	0.0177997	-1.03848	-0.630726	0.747716
0.564763	-1.1069	-1.9693	0.0184965	-1.03751	-0.637658	0.749422
0.571156	-1.10334	-1.9721	0.0191411	-1.03595	-0.644638	0.751219
0.577772	-1.0999	-1.97475	0.0196945	-1.03395	-0.651644	0.753104
0.584575	-1.09659	-1.97723	0.0201175	-1.03168	-0.658655	0.755074
0.591528	-1.09347	-1.97952	0.020371	-1.02927	-0.665652	0.757126
0.598603	-1.09056	-1.98164	0.0204221	-1.02687	-0.672616	0.75926
0.605892	-1.08774	-1.98365	0.0203453	-1.02404	-0.679589	0.761504
0.613407	-1.08498	-1.98556	0.0201845	-1.0207	-0.686572	0.763866
0.621113	-1.08235	-1.98737	0.0199539	-1.01695	-0.693547	0.766337
0.628979	-1.0799	-1.98903	0.0196675	-1.01288	-0.700496	0.768912
0.636972	-1.07768	-1.99053	0.0193395	-1.00858	-0.707401	0.771583
0.645058	-1.07574	-1.99185	0.0189839	-1.00415	-0.714244	0.774343
0.653251	-1.07399	-1.99304	0.0185477	-0.999544	-0.721029	0.777204
0.661622	-1.07221	-1.99421	0.0179086	-0.994548	-0.727791	0.780199
0.670145	-1.0705	-1.99533	0.0171031	-0.989202	-0.734516	0.783321
0.678788	-1.06899	-1.99632	0.0161735	-0.983561	-0.741188	0.786562
0.68752	-1.06781	-1.99713	0.0151621	-0.977681	-0.747789	0.789913
0.696311	-1.06708	-1.99769	0.0141114	-0.971616	-0.754305	0.793368
0.705136	-1.0669	-1.99797	0.013056	-0.965411	-0.76072	0.796919
0.714057	-1.06688	-1.99815	0.0119106	-0.95893	-0.767072	0.800602
0.72308	-1.06687	-1.99831	0.0106554	-0.952149	-0.773364	0.804424
0.732175	-1.06686	-1.99844	0.00931051	-0.945106	-0.779581	0.808377
0.741315	-1.06685	-1.99854	0.00789626	-0.937837	-0.785707	0.812451
0.750471	-1.06684	-1.9986	0.00643288	-0.930381	-0.79173	0.81664
0.759614	-1.06684	-1.99863	0.00494062	-0.922775	-0.797633	0.820935
0.768757	-1.06706	-1.99851	0.00341034	-0.914996	-0.803427	0.825347
0.777949	-1.06785	-1.9981	0.00180252	-0.906961	-0.809145	0.829907
0.787165	-1.0691	-1.99744	0.000128689	-0.898696	-0.814773	0.834606
0.79638	-1.07067	-1.9966	-0.00159837	-0.890228	-0.820299	0.839436
0.805568	-1.07245	-1.99565	-0.00336587	-0.881585	-0.82571	0.84439
0.814704	-1.07429	-1.99464	-0.005161	-0.872794	-0.830993	0.849458
0.823767	-1.07612	-1.99362	-0.00697372	-0.863877	-0.836137	0.854635
0.83281	-1.07819	-1.99242	-0.00882982	-0.854766	-0.841182	0.859954
0.841834	-1.08059	-1.99099	-0.010732	-0.845456	-0.846132	0.86542
0.850815	-1.08324	-1.98938	-0.0126713	-0.835966	-0.850975	0.871024
0.859733	-1.08611	-1.98762	-0.0146391	-0.826319	-0.855699	0.876756
0.868563	-1.08913	-1.98575	-0.0166263	-0.816535	-0.860292	0.88261
0.877285	-1.09225	-1.9838	-0.0186241	-0.806637	-0.864742	0.888575
0.885906	-1.0955	-1.98174	-0.020635	-0.796613	-0.869061	0.894662
0.894469	-1.09903	-1.97947	-0.0226746	-0.786419	-0.873284	0.900898
0.902958	-1.1028	-1.97701	-0.0247371	-0.77607	-0.877401	0.907276
0.911352	-1.10677	-1.97438	-0.0268163	-0.765581	-0.881402	0.913787
0.919632	-1.11091	-1.97161	-0.0289055	-0.75497	-0.885274	0.920423
0.927778	-1.11518	-1.96873	-0.0309986	-0.744253	-0.889007	0.927175
0.935775	-1.11956	-1.96575	-0.0330901	-0.733443	-0.892593	0.934036
0.943669	-1.12413	-1.9626	-0.0351914	-0.722506	-0.896073	0.941035
0.951464	-1.12892	-1.95925	-0.0373037	-0.711435	-0.899457	0.948177
0.959145	-1.1339	-1.95572	-0.0394223	-0.700244	-0.902731	0.955453
0.966693	-1.13905	-1.95205	-0.0415425	-0.688945	-0.905884	0.962854
0.974091	-1.14432	-1.94824	-0.0436594	-0.677551	-0.908904	0.970372
0.981321	-1.14971	-1.94433	-0.0457685	-0.666074	-0.911781	0.977999
0.988396	-1.15522	-1.94028	-0.0478709	-0.65451	-0.914529	0.985742
0.995359	-1.16092	-1.93604	-0.0499746	-0.642834	-0.917191	0.993624
1.00219	-1.16679	-1.93163	-0.0520762	-0.631053	-0.919756	1.00164
1.00889	-1.1728	-1.92707	-0.0541724	-0.619179	-0.922212	1.00978
1.01542	-1.17895	-1.92237	-0.0562593	-0.60722	-0.924546	1.01803
1.02179	-1.18519	-1.91755	-0.0583334	-0.595186	-0.926747	1.0264
1.02797	-1.19153	-1.91263	-0.0603919	-0.583085	-0.928804	1.03486
1.03401	-1.19801	-1.90755	-0.0624415	-0.570897	-0.930775	1.04345
1.03992	-1.20464	-1.9023	-0.064483	-0.558619	-0.932668	1.05217
1.0457	-1.21139	-1.8969	-0.0665131	-0.546258	-0.934467	1.06102
1.05131	-1.21826	-1.89137	-0.0685289	-0.533822	-0.936156	1.06998
1.05674	-1.22522	-1.88571	-0.0705273	-0.521317	-0.937718	1.07904
1.06198	-1.23226	-1.87996	-0.0725052	-0.50875	-0.939138	1.0882
1.06705	-1.2394	-1.87408	-0.0744649	-0.496117	-0.94045	1.09746
1.072	-1.24666	-1.86805	-0.0764118	-0.483408	-0.941715	1.10685
1.07682	-1.25402	-1.86189	-0.0783432	-0.470626	-0.942908	1.11636
1.08148	-1.26148	-1.85559	-0.0802564	-0.457777	-0.944007	1.12597
1.08596	-1.26902	-1.84919	-0.0821484	-0.444864	-0.944989	1.13568
1.09025	-1.27663	-1.84269	-0.0840166	-0.431893	-0.945829	1.14549
1.09434	-1.2843	-1.8361	-0.0858591	-0.418867	-0.946518	1.15538
1.09831	-1.29206	-1.82938	-0.0876834	-0.405777	-0.947181	1.16539
1.10215	-1.29991	-1.82253	-0.0894892	-0.39262	-0.947821	1.1755
1.10585	-1.30784	-1.81558	-0.0912738	-0.379402	-0.948396	1.18572
1.10938	-1.31584	-1.80851	-0.0930343	-0.366125	-0.948867	1.19603
1.11272	-1.32389	-1.80137	-0.094768	-0.352793	-0.949192	1.20642
1.11585	-1.33198	-1.79414	-0.0964719	-0.339408	-0.949332	1.2169
1.11881	-1.34013	-1.78683	-0.098149	-0.325969	-0.949325	1.22747
1.12168	-1.34835	-1.77941	-0.0998057	-0.31247	-0.94929	1.23813
1.12442	-1.35663	-1.77188	-0.101439	-0.298913	-0.949233	1.24889
1.12701	-1.36496	-1.76427	-0.103046	-0.2853	-0.949154	1.25974
1.12941	-1.37334	-1.75658	-0.104623	-0.271634	-0.949057	1.27067
1.13159	-1.38174	-1.74882	-0.106167	-0.257917	-0.948944	1.28167
1.13354	-1.39017	-1.74101	-0.107677	-0.244151	-0.948805	1.29273
1.13542	-1.39865	-1.73311	-0.109162	-0.23033	-0.948508	1.30388
1.13723	-1.40717	-1.72512	-0.110622	-0.216454	-0.948047	1.31511
1.1389	-1.41572	-1.71706	-0.112054	-0.202524	-0.94746	1.32642
1.14039	-1.4243	-1.70894	-0.113454	-0.188544	-0.946788	1.3378
1.14162	-1.4329	-1.70077	-0.114818	-0.174514	-0.946068	1.34924
1.14256	-1.4415	-1.69255	-0.116142	-0.160436	-0.94534	1.36073
1.14327	-1.45012	-1.68428	-0.117431	-0.146309	-0.944579	1.37228
1.14394	-1.45877	-1.67595	-0.118696	-0.132129	-0.943713	1.38391
1.14455	-1.46744	-1.66756	-0.119932	-0.117898	-0.942755	1.3956
1.14506	-1.47612	-1.65912	-0.121133	-0.103617	-0.941723	1.40735
1.14544	-1.4848	-1.65064	-0.122296	-0.0892899	-0.940631	1.41914
1.14565	-1.49347	-1.64214	-0.123414	-0.0749175	-0.939497	1.43098
1.14567	-1.50213	-1.63362	-0.124485	-0.0605014	-0.938331	1.44284
1.14544	-1.5108	-1.62505	-0.125529	-0.0460351	-0.937088	1.45476
1.145	-1.51947	-1.61644	-0.126546	-0.0315195	-0.935766	1.46673
1.14438	-1.52813	-1.60781	-0.127527	-0.0169575	-0.934373	1.47874
1.14364	-1.53678	-1.59915	-0.128467	-0.00235216	-0.93292	1.49078
1.14281	-1.5454	-1.59048	-0.129357	0.0122937	-0.931417	1.50285
1.14195	-1.55399	-1.58182	-0.130192	0.026977	-0.929872	1.51492
1.14093	-1.56255	-1.57315	-0.130985	0.0417019	-0.928275	1.52702
1.13959	-1.5711	-1.56446	-0.131758	0.0564739	-0.926605	1.53916
1.138	-1.57964	-1.55575	-0.132498	0.0712884	-0.924868	1.55131
1.1362	-1.58814	-1.54705	-0.133194	0.0861409	-0.92307	1.56349
1.13425	-1.59659	-1.53835	-0.133836	0.101027	-0.921217	1.57566
1.1322	-1.605	-1.52968	-0.134411	0.115942	-0.919316	1.58782
1.13009	-1.61334	-1.52104	-0.134921	0.130885	-0.917368	1.59997
1.12774	-1.62165	-1.51239	-0.135424	0.145868	-0.915356	1.61213
1.12516	-1.62992	-1.50376	-0.135912	0.160887	-0.913278	1.62429
1.12237	-1.63814	-1.49514	-0.136359	0.175937	-0.911139	1.63645
1.11941	-1.6463	-1.48655	-0.136741	0.19101	-0.908941	1.64858
1.1163	-1.65439	-1.47801	-0.137033	0.2061	-0.906689	1.66069
1.11308	-1.66238	-1.46952	-0.13721	0.221199	-0.904387	1.67274
1.1097	-1.67031	-1.46108	-0.13731	0.236317	-0.902028	1.68476
1.10608	-1.67818	-1.45266	-0.137399	0.251466	-0.899601	1.69677
1.10225	-1.68599	-1.44428	-0.137475	0.266634	-0.897109	1.70874
1.09823	-1.69372	-1.43596	-0.137536	0.281812	-0.894554	1.72068
1.09404	-1.70135	-1.4277	-0.137579	0.296989	-0.891938	1.73255
1.08971	-1.70886	-1.41952	-0.137603	0.312156	-0.889265	1.74434
1.08525	-1.71626	-1.41143	-0.137592	0.327308	-0.886533	1.75605
1.08057	-1.72357	-1.40339	-0.137467	0.342472	-0.883732	1.76772
1.07567	-1.73081	-1.39541	-0.137235	0.357641	-0.880861	1.77933
1.07057	-1.73795	-1.3875	-0.136921	0.372802	-0.877921	1.79087
1.06529	-1.74497	-1.37968	-0.13655	0.387941	-0.874912	1.80233
1.05986	-1.75184	-1.37196	-0.136148	0.403042	-0.871836	1.81367
1.05429	-1.75856	-1.36437	-0.135741	0.418091	-0.868694	1.82489
1.04855	-1.76516	-1.35687	-0.13529	0.433108	-0.865481	1.83601
1.04258	-1.77166	-1.34945	-0.134742	0.448114	-0.862188	1.84705
1.03642	-1.77804	-1.34211	-0.134114	0.463089	-0.858818	1.858
1.03007	-1.78429	-1.33489	-0.133422	0.478013	-0.85537	1.86884
1.02357	-1.79037	-1.32779	-0.132681	0.492867	-0.851847	1.87953
1.01693	-1.79627	-1.32083	-0.131907	0.507631	-0.848247	1.89007
1.01015	-1.80197	-1.31402	-0.131107	0.522296	-0.844572	1.90044
1.00318	-1.80756	-1.30731	-0.130232	0.536917	-0.840808	1.9107
0.996006	-1.81302	-1.30071	-0.129282	0.551481	-0.836955	1.92085
0.988664	-1.81833	-1.29423	-0.128269	0.565961	-0.833014	1.93085
0.98117	-1.82345	-1.28789	-0.127204	0.580328	-0.828986	1.94068
0.973547	-1.82835	-1.28172	-0.126098	0.594557	-0.824872	1.95033
0.965815	-1.833	-1.27572	-0.124962	0.60862	-0.820675	1.95976
0.957935	-1.83748	-1.26987	-0.123775	0.622568	-0.816384	1.96902
0.949879	-1.84184	-1.26413	-0.12252	0.636431	-0.811992	1.97814
0.94167	-1.84605	-1.25852	-0.121208	0.650173	-0.807502	1.98711
0.933333	-1.85006	-1.25306	-0.119849	0.663759	-0.802916	1.99588
0.924892	-1.85383	-1.24778	-0.118452	0.677151	-0.798239	2.00444
0.916371	-1.85731	-1.2427	-0.117027	0.690313	-0.793471	2.01276
0.907776	-1.86051	-1.23783	-0.115576	0.703241	-0.788612	2.02082
0.899042	-1.86362	-1.23307	-0.114072	0.716042	-0.783642	2.02873
0.890186	-1.8666	-1.22843	-0.112519	0.728689	-0.778564	2.03647
0.881236	-1.86939	-1.22396	-0.110929	0.741134	-0.773384	2.04401
0.872219	-1.87192	-1.21967	-0.109313	0.753329	-0.768108	2.05132
0.863163	-1.87413	-1.21561	-0.107682	0.765224	-0.762742	2.05836
0.854096	-1.87595	-1.21179	-0.106045	0.776771	-0.757291	2.06511
0.844979	-1.87759	-1.20813	-0.104387	0.788072	-0.751738	2.07164
0.835779	-1.8792	-1.20457	-0.102695	0.7992	-0.74607	2.078
0.826529	-1.8807	-1.20116	-0.100981	0.810092	-0.740298	2.08416
0.81726	-1.88197	-1.19794	-0.0992597	0.82068	-0.734433	2.09009
0.808004	-1.88292	-1.19497	-0.0975432	0.830901	-0.728484	2.09575
0.798791	-1.88345	-1.19228	-0.0958448	0.840688	-0.722461	2.10112
0.789638	-1.88352	-1.18988	-0.0941702	0.850025	-0.716369	2.10618
0.78047	-1.88341	-1.18749	-0.092485	0.859155	-0.710171	2.11107
0.7713	-1.88322	-1.18518	-0.0907972	0.868044	-0.703875	2.11577
0.762165	-1.88294	-1.18305	-0.0891238	0.876596	-0.697495	2.12027
0.753097	-1.88259	-1.18122	-0.0874821	0.884715	-0.691048	2.12451
0.744133	-1.88218	-1.17982	-0.0858889	0.892306	-0.68455	2.12847
0.735306	-1.88173	-1.17894	-0.0843616	0.899273	-0.678017	2.13211
0.726575	-1.88101	-1.17842	-0.0828726	0.90586	-0.671425	2.13552
0.717895	-1.87983	-1.17794	-0.0813941	0.9123	-0.66475	2.13878
0.709299	-1.8783	-1.17753	-0.0799499	0.918429	-0.658016	2.14186
0.700824	-1.87652	-1.17721	-0.0785635	0.924079	-0.651242	2.14474
0.692505	-1.87459	-1.17698	-0.0772589	0.929084	-0.64445	2.14737
0.684378	-1.87262	-1.17686	-0.0760596	0.933279	-0.637663	2.14974
0.676456	-1.87065	-1.17693	-0.0749686	0.936645	-0.630888	2.15183
0.668649	-1.86847	-1.17761	-0.0738917	0.939889	-0.624071	2.15377
0.660967	-1.86606	-1.17886	-0.0728473	0.942967	-0.617227	2.15559
0.653446	-1.8635	-1.18053	-0.0718752	0.945685	-0.610382	2.15726
0.646119	-1.86082	-1.18251	-0.0710151	0.94785	-0.603563	2.15877
0.639019	-1.8581	-1.18468	-0.0703068	0.949268	-0.596796	2.1601
0.632181	-1.85537	-1.18689	-0.0697898	0.949747	-0.590108	2.16125
0.625543	-1.85258	-1.18946	-0.0693768	0.949476	-0.583459	2.16224
0.619059	-1.84965	-1.19265	-0.0689876	0.94876	-0.576822	2.16311
0.612753	-1.84665	-1.19636	-0.0686411	0.947668	-0.570227	2.1639
0.606652	-1.84362	-1.20049	-0.0683559	0.946272	-0.563703	2.16463
0.600783	-1.8406	-1.20497	-0.0681505	0.944641	-0.55728	2.16533
0.595171	-1.83766	-1.20971	-0.0680436	0.942844	-0.550987	2.16601
0.58982	-1.83479	-1.21469	-0.0680581	0.940748	-0.544831	2.1667
0.584648	-1.83189	-1.2203	-0.0682131	0.937568	-0.538741	2.16731
0.579654	-1.82898	-1.22649	-0.0684847	0.933415	-0.532732	2.16788
0.574849	-1.82613	-1.23319	-0.0688451	0.928518	-0.526832	2.16844
0.570244	-1.82339	-1.24034	-0.0692665	0.923106	-0.521067	2.16904
0.565849	-1.82082	-1.24786	-0.0697213	0.917407	-0.515466	2.16972
0.561676	-1.81847	-1.25567	-0.0701822	0.911645	-0.510055	2.1705
0.557699	-1.81621	-1.26398	-0.0707244	0.905466	-0.504787	2.17142
0.553887	-1.81395	-1.27295	-0.0713944	0.898586	-0.499627	2.17247
0.550233	-1.8118	-1.28248	-0.0721607	0.891134	-0.494598	2.17365
0.546728	-1.80983	-1.29251	-0.0729916	0.883238	-0.48972	2.17496
0.543363	-1.80815	-1.30295	-0.0738552	0.875027	-0.485016	2.1764
0.540131	-1.80685	-1.31373	-0.0747199	0.866629	-0.480506	2.17797
0.537028	-1.80592	-1.32485	-0.0755746	0.858073	-0.476192	2.17972
0.534065	-1.80506	-1.33658	-0.0764785	0.849062	-0.472006	2.18177
0.531223	-1.80427	-1.34886	-0.0774232	0.83964	-0.467951	2.18412
0.528478	-1.8036	-1.36163	-0.0783917	0.829892	-0.464043	2.18672
0.525807	-1.80307	-1.3748	-0.0793666	0.819907	-0.460296	2.18953
0.523189	-1.80274	-1.3883	-0.080331	0.80977	-0.456724	2.19253
0.5206	-1.80264	-1.40207	-0.0812679	0.799567	-0.45334	2.19567
0.518075	-1.80287	-1.41624	-0.082197	0.789182	-0.450103	2.1991
0.515626	-1.80342	-1.4309	-0.0831313	0.778541	-0.446984	2.2029
0.51323	-1.80423	-1.44599	-0.0840604	0.7677	-0.443992	2.20701
0.510861	-1.80523	-1.46144	-0.0849739	0.756715	-0.441138	2.2114
0.508494	-1.80635	-1.47718	-0.0858616	0.745641	-0.438431	2.216
0.506105	-1.80754	-1.49315	-0.086713	0.734535	-0.435879	2.22077
0.503686	-1.8088	-1.50933	-0.087526	0.723414	-0.433477	2.22573
0.501284	-1.81041	-1.52589	-0.0883232	0.712178	-0.431174	2.23103
0.498887	-1.81234	-1.54278	-0.0891007	0.700847	-0.428973	2.23664
0.49648	-1.81451	-1.55997	-0.0898521	0.68945	-0.426883	2.24253
0.494044	-1.81684	-1.57739	-0.0905708	0.678018	-0.424912	2.24864
0.491564	-1.81927	-1.59501	-0.0912502	0.666584	-0.423066	2.25492
0.489022	-1.82173	-1.61277	-0.0918842	0.655176	-0.421355	2.26134

## Sheet: joint_sensor_measurements_cyton
theta_1	theta_2	theta_3	theta_4	theta_5	theta_6	theta_7
-0.5232	-0.7549	-0.0537	-0.0586037	-0.8699	-0.898796	-0.6229
-0.522411	-0.746501	-0.0516955	-0.0590367	-0.862389	-0.90378	-0.61494
-0.521442	-0.738071	-0.0496537	-0.0594868	-0.85471	-0.908706	-0.606919
-0.520286	-0.729641	-0.0475807	-0.0599508	-0.846871	-0.913571	-0.598865
-0.518945	-0.721211	-0.0454763	-0.0604285	-0.838872	-0.918375	-0.590778
-0.517417	-0.712782	-0.0433406	-0.0609201	-0.830714	-0.923117	-0.582657
-0.515704	-0.704352	-0.0411736	-0.0614255	-0.822396	-0.927798	-0.574504
-0.513807	-0.695903	-0.0389726	-0.0619462	-0.813914	-0.932421	-0.5663
-0.51172	-0.687486	-0.0367416	-0.0624778	-0.805276	-0.93698	-0.558091
-0.509445	-0.679101	-0.0344806	-0.0630204	-0.796482	-0.941473	-0.549878
-0.506981	-0.670749	-0.0321896	-0.0635739	-0.787532	-0.945902	-0.54166
-0.504328	-0.66243	-0.0298686	-0.0641384	-0.778426	-0.950265	-0.533438
-0.501486	-0.654143	-0.0275176	-0.0647138	-0.769164	-0.954564	-0.525211
-0.498455	-0.645888	-0.0251367	-0.0653002	-0.759745	-0.958797	-0.51698
-0.495235	-0.637655	-0.0227255	-0.0658976	-0.750169	-0.962968	-0.508736
-0.491826	-0.629485	-0.0202817	-0.0665029	-0.740434	-0.96707	-0.50051
-0.488228	-0.621384	-0.017805	-0.0671157	-0.730543	-0.971101	-0.492309
-0.484442	-0.613352	-0.0152954	-0.0677362	-0.720495	-0.975061	-0.484131
-0.480467	-0.605389	-0.012753	-0.0683642	-0.71029	-0.978952	-0.475977
-0.476304	-0.597494	-0.0101777	-0.0689998	-0.699927	-0.982771	-0.467846
-0.471952	-0.589667	-0.00756946	-0.0696429	-0.689408	-0.986521	-0.45974
-0.467411	-0.581905	-0.00492866	-0.0702934	-0.67873	-0.990201	-0.451653
-0.462683	-0.574232	-0.00225133	-0.0709482	-0.667894	-0.993807	-0.443602
-0.457773	-0.566662	0.000463999	-0.0716066	-0.656899	-0.997334	-0.435597
-0.45268	-0.559195	0.00321733	-0.0722686	-0.645746	-1.00078	-0.427637
-0.447403	-0.55183	0.00600865	-0.0729343	-0.634434	-1.00416	-0.419723
-0.441944	-0.544569	0.00883797	-0.0736036	-0.622963	-1.00745	-0.411853
-0.436301	-0.537409	0.0117053	-0.0742765	-0.611335	-1.01067	-0.404029
-0.430476	-0.530355	0.014611	-0.0749512	-0.599547	-1.01381	-0.396251
-0.424477	-0.523432	0.0175594	-0.0756248	-0.587603	-1.01686	-0.388531
-0.418305	-0.516639	0.0205507	-0.0762971	-0.575501	-1.01982	-0.380869
-0.41196	-0.509978	0.0235849	-0.0769681	-0.563243	-1.0227	-0.373265
-0.405442	-0.503449	0.026662	-0.0776379	-0.550828	-1.0255	-0.365721
-0.398745	-0.497041	0.0297818	-0.0783082	-0.538252	-1.02821	-0.358231
-0.391878	-0.490772	0.0329461	-0.0789754	-0.525518	-1.03083	-0.350801
-0.384855	-0.484665	0.0361563	-0.0796353	-0.512637	-1.03336	-0.343439
-0.377676	-0.478718	0.0394124	-0.080288	-0.499606	-1.03579	-0.336144
-0.370341	-0.472932	0.0427145	-0.0809335	-0.486427	-1.03812	-0.328916
-0.36285	-0.467308	0.0460624	-0.0815717	-0.4731	-1.04036	-0.321756
-0.355203	-0.461844	0.0494563	-0.0822027	-0.459624	-1.0425	-0.314664
-0.347392	-0.456534	0.0528972	-0.0828279	-0.445992	-1.04455	-0.307638
-0.339429	-0.451391	0.0563848	-0.0834431	-0.432213	-1.04649	-0.300677
-0.331339	-0.446441	0.0599163	-0.084043	-0.418308	-1.04833	-0.293787
-0.323124	-0.441682	0.0634916	-0.0846276	-0.404277	-1.05006	-0.286966
-0.314783	-0.437116	0.0671108	-0.085197	-0.390121	-1.05168	-0.280214
-0.306315	-0.432741	0.0707738	-0.0857512	-0.375839	-1.05318	-0.273531
-0.297721	-0.428559	0.0744807	-0.0862901	-0.36143	-1.05458	-0.266918
-0.289002	-0.424569	0.0782315	-0.0868137	-0.346897	-1.05587	-0.260375
-0.280143	-0.420766	0.0820297	-0.0873229	-0.332224	-1.05705	-0.253902
-0.271174	-0.417165	0.0858678	-0.0878122	-0.31744	-1.05811	-0.247493
-0.262121	-0.41378	0.0897378	-0.0882786	-0.302572	-1.05905	-0.241147
-0.252986	-0.410613	0.0936399	-0.0887222	-0.287621	-1.05987	-0.234862
-0.243767	-0.407662	0.0975739	-0.0891428	-0.272587	-1.06056	-0.228639
-0.234464	-0.404927	0.10154	-0.0895406	-0.25747	-1.06113	-0.222478
-0.225079	-0.40241	0.105538	-0.0899155	-0.242269	-1.06158	-0.216379
-0.21561	-0.400109	0.109568	-0.0902676	-0.226985	-1.0619	-0.210341
-0.206047	-0.398023	0.113634	-0.0905966	-0.211605	-1.0621	-0.204367
-0.196408	-0.396158	0.117728	-0.0908994	-0.19615	-1.06218	-0.19845
-0.186739	-0.394521	0.121833	-0.0911748	-0.180672	-1.06212	-0.19258
-0.177039	-0.393112	0.125948	-0.0914229	-0.165171	-1.06194	-0.186755
-0.167308	-0.391932	0.130073	-0.0916435	-0.149646	-1.06162	-0.180977
-0.157547	-0.39098	0.134208	-0.0918367	-0.134099	-1.06116	-0.175244
-0.147755	-0.390257	0.138353	-0.0920026	-0.118528	-1.06058	-0.169557
-0.137933	-0.389762	0.142509	-0.092141	-0.102935	-1.05986	-0.163917
-0.12808	-0.389495	0.146674	-0.092252	-0.0873183	-1.05901	-0.158322
-0.118219	-0.389456	0.150838	-0.0923336	-0.0717082	-1.05802	-0.152768
-0.108372	-0.389641	0.154991	-0.092388	-0.0561286	-1.05691	-0.147245
-0.0985389	-0.390052	0.159133	-0.0924153	-0.0405794	-1.05566	-0.141752
-0.08872	-0.390687	0.163265	-0.0924154	-0.0250607	-1.05427	-0.13629
-0.0789153	-0.391548	0.167387	-0.0923885	-0.00957235	-1.05275	-0.130858
-0.0691206	-0.392636	0.1715	-0.0923331	0.00589025	-1.0511	-0.125458
-0.0593703	-0.393941	0.175589	-0.0922527	0.0212869	-1.04931	-0.120078
-0.0496704	-0.395462	0.179652	-0.0921482	0.0366106	-1.04739	-0.114716
-0.0400209	-0.397198	0.183689	-0.0920195	0.0518613	-1.04534	-0.109373
-0.0304217	-0.399149	0.1877	-0.0918668	0.0670391	-1.04316	-0.104047
-0.0208691	-0.401319	0.191686	-0.0916888	0.0821482	-1.04084	-0.0987416
-0.0113883	-0.403694	0.195638	-0.0914887	0.0971599	-1.0384	-0.0934471
-0.0019918	-0.40627	0.199551	-0.0912689	0.11206	-1.03583	-0.0881606
0.00732053	-0.409046	0.203424	-0.0910294	0.12685	-1.03313	-0.0828821
0.0165487	-0.412023	0.207259	-0.0907701	0.141528	-1.0303	-0.0776114
0.025693	-0.4152	0.211055	-0.0904909	0.156096	-1.02734	-0.072349
0.034734	-0.418566	0.214806	-0.0901954	0.170532	-1.02427	-0.0670899
0.0436636	-0.422116	0.218511	-0.0898857	0.184829	-1.02107	-0.0618318
0.0524818	-0.425848	0.222168	-0.0895616	0.198986	-1.01775	-0.0565747
0.0611942	-0.429769	0.225779	-0.0892218	0.213009	-1.01431	-0.0513191
0.0697883	-0.433868	0.229342	-0.0888691	0.226886	-1.01075	-0.0460622
0.0782439	-0.438129	0.232852	-0.0885091	0.240598	-1.00707	-0.0408018
0.086561	-0.442551	0.23631	-0.0881416	0.254143	-1.00329	-0.0355379
0.0947395	-0.447134	0.239714	-0.0877667	0.267522	-0.999387	-0.0302705
0.10278	-0.451879	0.243065	-0.0873843	0.280736	-0.995375	-0.0249995
0.110683	-0.456789	0.246364	-0.0869933	0.293785	-0.99125	-0.019725
0.118427	-0.461837	0.249608	-0.0866015	0.306649	-0.987022	-0.0144468
0.126008	-0.467021	0.252797	-0.08621	0.319326	-0.982692	-0.00916501
0.133426	-0.47234	0.25593	-0.0858191	0.331815	-0.97826	-0.00387954
0.140681	-0.477794	0.259007	-0.0854285	0.344117	-0.973726	0.00140958
0.147775	-0.483387	0.262029	-0.0850371	0.356233	-0.969088	0.00670311
0.154696	-0.489102	0.264996	-0.0846502	0.368153	-0.964355	0.0119975
0.161435	-0.494924	0.267908	-0.0842714	0.37987	-0.959531	0.0172904
0.167993	-0.500855	0.270764	-0.0839007	0.391383	-0.954616	0.0225819
0.174368	-0.506894	0.273565	-0.0835382	0.402692	-0.94961	0.0278719
0.180562	-0.513044	0.27631	-0.0831831	0.4138	-0.944512	0.0331614
0.186574	-0.5193	0.279	-0.0828363	0.424703	-0.939324	0.0384489
0.192389	-0.525636	0.281636	-0.0825053	0.43539	-0.934056	0.0437236
0.198007	-0.532051	0.284217	-0.0821903	0.44586	-0.928709	0.0489856
0.203429	-0.538545	0.286744	-0.0818912	0.456113	-0.923282	0.0542348
0.208654	-0.545119	0.289215	-0.0816079	0.46615	-0.917776	0.0594714
0.213685	-0.55178	0.291633	-0.0813382	0.475974	-0.912187	0.0647003
0.218517	-0.558513	0.293997	-0.0810862	0.485578	-0.906521	0.0699116
0.223141	-0.565291	0.296306	-0.0808584	0.49495	-0.900788	0.0750897
0.227558	-0.572114	0.29856	-0.0806549	0.504089	-0.894989	0.0802346
0.231767	-0.578982	0.300757	-0.0804758	0.512996	-0.889123	0.0853464
0.235769	-0.585895	0.3029	-0.080321	0.521671	-0.883191	0.0904249
0.239563	-0.592853	0.304987	-0.0801904	0.530113	-0.877192	0.0954702
0.243151	-0.59987	0.307022	-0.0800808	0.538332	-0.871122	0.100492
0.246529	-0.606915	0.308999	-0.0799987	0.546309	-0.86499	0.105467
0.249694	-0.613966	0.310914	-0.0799502	0.554028	-0.858807	0.110375
0.252647	-0.621022	0.312765	-0.0799353	0.56149	-0.852572	0.115218
0.255387	-0.628083	0.314552	-0.0799541	0.568695	-0.846285	0.119994
0.257914	-0.635149	0.316277	-0.0800064	0.575643	-0.839946	0.124704
0.260228	-0.642221	0.317937	-0.0800924	0.582334	-0.833555	0.129349
0.26233	-0.649297	0.319535	-0.080212	0.588767	-0.827112	0.133927
0.264215	-0.656401	0.321083	-0.0803591	0.594964	-0.820609	0.138456
0.265891	-0.663469	0.322546	-0.0805492	0.600863	-0.814069	0.142879
0.267357	-0.670496	0.32392	-0.0807836	0.606458	-0.807494	0.14719
0.268614	-0.677484	0.325205	-0.0810623	0.61175	-0.800885	0.151388
0.269662	-0.68443	0.326401	-0.0813854	0.616739	-0.794242	0.155475
0.2705	-0.691336	0.327508	-0.0817528	0.621424	-0.787565	0.15945
0.271128	-0.698202	0.328526	-0.0821645	0.625805	-0.780853	0.163314
0.271547	-0.705027	0.329455	-0.0826205	0.629884	-0.774107	0.167065
0.271744	-0.711838	0.330331	-0.0831139	0.633699	-0.767313	0.170726
0.271741	-0.718578	0.331081	-0.0836587	0.637159	-0.760499	0.174239
0.271549	-0.725223	0.331677	-0.0842605	0.64023	-0.753676	0.177585
0.271168	-0.731775	0.332119	-0.0849192	0.64291	-0.746844	0.180762
0.270599	-0.738233	0.332406	-0.0856349	0.645201	-0.740004	0.183771
0.269841	-0.744596	0.332539	-0.0864076	0.647103	-0.733154	0.186612
0.268894	-0.750866	0.332517	-0.0872372	0.648614	-0.726296	0.189286
0.267758	-0.757042	0.332342	-0.0881238	0.649736	-0.71943	0.191791
0.266433	-0.763124	0.332012	-0.0890674	0.650468	-0.712554	0.194128
0.264909	-0.769119	0.331546	-0.0900657	0.650823	-0.705666	0.196297
0.263236	-0.774983	0.330833	-0.0911269	0.650695	-0.698796	0.198266
0.261428	-0.780702	0.329838	-0.092254	0.650055	-0.691954	0.200028
0.259488	-0.786277	0.328563	-0.0934468	0.648902	-0.685139	0.201581
0.257413	-0.791708	0.327006	-0.0947054	0.647236	-0.678353	0.202927
0.255205	-0.796994	0.325168	-0.0960298	0.645058	-0.671594	0.204065
0.252863	-0.802136	0.323048	-0.0974199	0.642368	-0.664863	0.204995
0.250388	-0.807133	0.320648	-0.0988759	0.639165	-0.65816	0.205717
0.247786	-0.811982	0.317947	-0.100397	0.63543	-0.65149	0.206227
0.245148	-0.816656	0.31479	-0.10198	0.631069	-0.644889	0.206538
0.242474	-0.821153	0.311178	-0.103625	0.626081	-0.638358	0.20665
0.239764	-0.825475	0.307109	-0.105332	0.620468	-0.631897	0.206564
0.237018	-0.829621	0.302586	-0.107101	0.614228	-0.625505	0.20628
0.234237	-0.833591	0.297606	-0.108932	0.607362	-0.619183	0.205796
0.231413	-0.837385	0.292175	-0.110826	0.599865	-0.61293	0.205109
0.228663	-0.840999	0.286133	-0.112765	0.59169	-0.606778	0.204278
0.226011	-0.844436	0.279447	-0.114747	0.58283	-0.600735	0.203319
0.223458	-0.847694	0.272117	-0.11677	0.573283	-0.594801	0.202233
0.221004	-0.850773	0.264141	-0.118834	0.56305	-0.588976	0.201019
0.218644	-0.853673	0.255526	-0.120942	0.55213	-0.58326	0.199673
0.216438	-0.856404	0.246204	-0.123079	0.540526	-0.577662	0.198242
0.214475	-0.858987	0.236088	-0.125226	0.528262	-0.572202	0.196805
0.212755	-0.861422	0.225175	-0.127381	0.515336	-0.566878	0.19536
0.211279	-0.863709	0.213467	-0.129546	0.50175	-0.56169	0.193908
0.210042	-0.865846	0.200965	-0.13172	0.487496	-0.556639	0.192444
0.209126	-0.867872	0.187616	-0.133881	0.472646	-0.551732	0.191062
0.208571	-0.869806	0.173398	-0.136014	0.457237	-0.546973	0.189809
0.208377	-0.87165	0.158312	-0.138122	0.441269	-0.542362	0.188687
0.208539	-0.873398	0.142357	-0.140204	0.424734	-0.5379	0.187686
0.209092	-0.875088	0.125537	-0.142246	0.407704	-0.533584	0.186869
0.210075	-0.876759	0.107862	-0.144231	0.390268	-0.529414	0.186305
0.211485	-0.878412	0.089333	-0.146158	0.372424	-0.525389	0.185995
0.213324	-0.880041	0.0699427	-0.148029	0.354162	-0.52151	0.185931
0.215594	-0.881686	0.049739	-0.149832	0.335564	-0.517771	0.186158
0.2183	-0.883391	0.0287754	-0.151556	0.316733	-0.514163	0.186731
0.221444	-0.885156	0.00705211	-0.153199	0.297667	-0.510686	0.18765
0.225029	-0.886976	-0.0154443	-0.154763	0.278352	-0.507343	0.188909
0.229028	-0.888884	-0.0386422	-0.15624	0.258857	-0.504123	0.190527
0.233408	-0.890924	-0.062433	-0.157627	0.239297	-0.501014	0.192539
0.238168	-0.893096	-0.0868167	-0.158922	0.219673	-0.498015	0.194946
0.243309	-0.895401	-0.111793	-0.160127	0.199985	-0.495128	0.197748
0.248841	-0.897837	-0.137389	-0.161238	0.180207	-0.492352	0.200937
0.254642	-0.900459	-0.163377	-0.162254	0.160492	-0.489665	0.204515
0.260702	-0.903271	-0.189738	-0.163175	0.140851	-0.487063	0.208482
0.267023	-0.906274	-0.216474	-0.164002	0.121285	-0.484548	0.212839
0.273603	-0.909466	-0.243583	-0.164735	0.101793	-0.482119	0.217586
0.28046	-0.912849	-0.271095	-0.165373	0.0823594	-0.479777	0.222724
0.287435	-0.91644	-0.298777	-0.165922	0.0630723	-0.477503	0.228197
0.294508	-0.920243	-0.326602	-0.166384	0.0439429	-0.475292	0.234001
0.301681	-0.924257	-0.354571	-0.166757	0.0249713	-0.473147	0.240136
0.308952	-0.928482	-0.382684	-0.167043	0.00615748	-0.471065	0.2466
0.31635	-0.932926	-0.410973	-0.167237	-0.0125031	-0.469051	0.253411
0.323808	-0.93758	-0.439359	-0.167341	-0.0310014	-0.467098	0.260531
0.331202	-0.94242	-0.467689	-0.16737	-0.0493181	-0.465195	0.267881
0.338533	-0.947446	-0.495964	-0.167323	-0.0674533	-0.46334	0.275461
0.345801	-0.952658	-0.524183	-0.1672	-0.085407	-0.461534	0.283273
0.353004	-0.958057	-0.552347	-0.167001	-0.103179	-0.459776	0.291315
0.360145	-0.963641	-0.580455	-0.166727	-0.12077	-0.458068	0.299587
0.367261	-0.969442	-0.60855	-0.166369	-0.13817	-0.456411	0.308134
0.37423	-0.975384	-0.636498	-0.165936	-0.155401	-0.454802	0.316834
0.381014	-0.981443	-0.664256	-0.165434	-0.172472	-0.453237	0.325646
0.387611	-0.987618	-0.691825	-0.164864	-0.189382	-0.451716	0.33457
0.394023	-0.993908	-0.719203	-0.164224	-0.206131	-0.45024	0.343606
0.400248	-1.00032	-0.746391	-0.163516	-0.22272	-0.448809	0.352755
0.406287	-1.00684	-0.77339	-0.162738	-0.239148	-0.447422	0.362015
0.412139	-1.01348	-0.800198	-0.161892	-0.255415	-0.44608	0.371388
0.417833	-1.02028	-0.826846	-0.160974	-0.2715	-0.44478	0.380934
0.42329	-1.0271	-0.853248	-0.159991	-0.287466	-0.44353	0.390477
0.42851	-1.03394	-0.879401	-0.158945	-0.303314	-0.442331	0.400015
0.433494	-1.04078	-0.905307	-0.157834	-0.319043	-0.441181	0.409548
0.43824	-1.04763	-0.930966	-0.15666	-0.334654	-0.440081	0.419076
0.442748	-1.0545	-0.956376	-0.155421	-0.350146	-0.439031	0.428599
0.44702	-1.06137	-0.98154	-0.154119	-0.365521	-0.438031	0.438116
0.451055	-1.06826	-1.00646	-0.152752	-0.380776	-0.437082	0.447629
0.454849	-1.07518	-1.03113	-0.151321	-0.395907	-0.436179	0.457157
0.458397	-1.08218	-1.05556	-0.149822	-0.4109	-0.435321	0.466737
0.461728	-1.08906	-1.07973	-0.14826	-0.425812	-0.43453	0.4762
0.464841	-1.09582	-1.10363	-0.146635	-0.440645	-0.433807	0.485546
0.467736	-1.10247	-1.12728	-0.144947	-0.455398	-0.433152	0.494775
0.470413	-1.10901	-1.15066	-0.143195	-0.470072	-0.432564	0.503888
0.472873	-1.11543	-1.17377	-0.14138	-0.484665	-0.432043	0.512884
0.475115	-1.12174	-1.19663	-0.139502	-0.499179	-0.43159	0.521763
0.477139	-1.12793	-1.21922	-0.13756	-0.513612	-0.431205	0.530525
0.478945	-1.13401	-1.24155	-0.135555	-0.527966	-0.430887	0.539171
0.480533	-1.13998	-1.26361	-0.133487	-0.54224	-0.430636	0.5477
0.481891	-1.14585	-1.28542	-0.131354	-0.55643	-0.430446	0.556135
0.483047	-1.1516	-1.30697	-0.129156	-0.570529	-0.430327	0.564454
0.484058	-1.15712	-1.32822	-0.126895	-0.584546	-0.430305	0.57257
0.484926	-1.16242	-1.34918	-0.124573	-0.598481	-0.430381	0.580484
0.48565	-1.16749	-1.36986	-0.122189	-0.612334	-0.430554	0.588195
0.48623	-1.17234	-1.39024	-0.119743	-0.626106	-0.430825	0.595703
0.486667	-1.17696	-1.41033	-0.117236	-0.639795	-0.431193	0.603008
0.48696	-1.18135	-1.43013	-0.114667	-0.653402	-0.431659	0.61011
0.487108	-1.18552	-1.44964	-0.112035	-0.666927	-0.432223	0.61701
0.487113	-1.18947	-1.46885	-0.109342	-0.68037	-0.432884	0.623707
0.486971	-1.19319	-1.48778	-0.106587	-0.693732	-0.433641	0.630203
0.486689	-1.19669	-1.5064	-0.103767	-0.706989	-0.434495	0.636508
0.486359	-1.1999	-1.52467	-0.100898	-0.720106	-0.435482	0.642571
0.485984	-1.20282	-1.54259	-0.0979816	-0.733083	-0.436602	0.648393
0.485561	-1.20545	-1.56016	-0.0950166	-0.745921	-0.437855	0.653974
0.485093	-1.20779	-1.57738	-0.0920034	-0.758618	-0.439241	0.659314
0.484578	-1.20985	-1.59425	-0.0889419	-0.771176	-0.440759	0.664412
0.484016	-1.21161	-1.61078	-0.0858321	-0.783594	-0.442411	0.66927
0.483408	-1.21309	-1.62695	-0.0826741	-0.795872	-0.444196	0.673885
0.482745	-1.21428	-1.64276	-0.0794648	-0.808009	-0.446111	0.678263
0.482091	-1.21518	-1.65819	-0.0762237	-0.819941	-0.448174	0.682416
0.481489	-1.21579	-1.67322	-0.0729647	-0.831643	-0.450398	0.686347
0.480938	-1.21611	-1.68785	-0.0696876	-0.843114	-0.452781	0.690056
0.480438	-1.21614	-1.70208	-0.0663925	-0.854356	-0.455325	0.693543
0.47999	-1.21587	-1.7159	-0.0630793	-0.865369	-0.458029	0.696807
0.479593	-1.21532	-1.72933	-0.0597482	-0.876151	-0.460893	0.69985
0.479241	-1.21447	-1.74235	-0.0563964	-0.886704	-0.463916	0.702668
0.478982	-1.21335	-1.75497	-0.0530466	-0.896976	-0.467105	0.705298
0.478855	-1.21198	-1.76716	-0.0497175	-0.906937	-0.470464	0.707762
0.478859	-1.21037	-1.77895	-0.0464091	-0.916585	-0.473993	0.71006
0.478995	-1.20851	-1.79032	-0.0431214	-0.925921	-0.477692	0.712192
0.479263	-1.2064	-1.80128	-0.0398544	-0.934945	-0.481561	0.714159
0.479658	-1.20404	-1.81182	-0.0366055	-0.943659	-0.4856	0.715956
0.480218	-1.20147	-1.82197	-0.0333988	-0.952025	-0.489806	0.717627
0.480966	-1.19871	-1.83172	-0.0302495	-0.960026	-0.494176	0.719198
0.481901	-1.19578	-1.84108	-0.0271576	-0.967661	-0.498708	0.72067
0.483025	-1.19266	-1.85005	-0.0241231	-0.97493	-0.503404	0.722041
0.484335	-1.18936	-1.85863	-0.0211444	-0.981834	-0.508265	0.72331
0.485846	-1.18589	-1.86684	-0.0182341	-0.98836	-0.513282	0.724503
0.487579	-1.18232	-1.87469	-0.01541	-0.994496	-0.518445	0.725654
0.489535	-1.17863	-1.8822	-0.0126721	-1.00024	-0.523753	0.726764
0.491712	-1.17484	-1.88937	-0.0100204	-1.00559	-0.529207	0.727832
0.494111	-1.17092	-1.89618	-0.00745416	-1.01056	-0.534807	0.728859
0.496744	-1.16694	-1.90268	-0.00498837	-1.01512	-0.540534	0.729878
0.499615	-1.1629	-1.90888	-0.00262795	-1.0193	-0.546384	0.7309
0.502725	-1.15882	-1.91478	-0.000372894	-1.02307	-0.552355	0.731927
0.506072	-1.15468	-1.92038	0.00177673	-1.02645	-0.558447	0.732957
0.50966	-1.15053	-1.9257	0.00381371	-1.02945	-0.564645	0.734012
0.51349	-1.14638	-1.93077	0.00573516	-1.03205	-0.570941	0.735101
0.517562	-1.14222	-1.93557	0.0075412	-1.03426	-0.577337	0.736223
0.521875	-1.13807	-1.94013	0.00923006	-1.03609	-0.583825	0.737383
0.526426	-1.13396	-1.94446	0.0107978	-1.03755	-0.590389	0.738598
0.531214	-1.12988	-1.94856	0.0122445	-1.03862	-0.597027	0.73987
0.536244	-1.12584	-1.95244	0.0135706	-1.03932	-0.603747	0.741191
0.541504	-1.12186	-1.95611	0.014775	-1.03966	-0.610523	0.74258
0.546988	-1.11797	-1.9596	0.0158571	-1.03964	-0.617343	0.744046
0.552699	-1.11415	-1.9629	0.0168168	-1.03927	-0.624209	0.745588
0.558634	-1.11043	-1.96601	0.0176542	-1.03854	-0.63112	0.747206
0.56481	-1.10676	-1.96892	0.0183675	-1.03744	-0.638097	0.748886
0.571184	-1.10322	-1.97167	0.0189645	-1.03602	-0.645083	0.750661
0.577752	-1.09981	-1.97428	0.0194455	-1.03427	-0.652072	0.75253
0.584516	-1.09654	-1.97675	0.0198106	-1.03221	-0.659066	0.754494
0.591475	-1.0934	-1.97906	0.0200597	-1.02982	-0.666064	0.756554
0.598628	-1.0904	-1.98123	0.0201929	-1.0271	-0.673066	0.758709
0.60598	-1.08752	-1.98325	0.0202094	-1.02407	-0.680076	0.760958
0.613507	-1.0848	-1.98513	0.0201176	-1.02072	-0.687073	0.763307
0.621184	-1.08224	-1.98688	0.0199241	-1.01708	-0.694037	0.765764
0.629011	-1.07986	-1.9885	0.019629	-1.01316	-0.700966	0.768328
0.636988	-1.07765	-1.99	0.0192322	-1.00896	-0.707861	0.771
0.645116	-1.0756	-1.99138	0.0187338	-1.00446	-0.714723	0.773779
0.653401	-1.07373	-1.99263	0.0181317	-0.999675	-0.721556	0.776664
0.661806	-1.07204	-1.99375	0.0174394	-0.994621	-0.728335	0.779661
0.67031	-1.07054	-1.99476	0.0166625	-0.989313	-0.735051	0.782775
0.678916	-1.06924	-1.99564	0.015801	-0.983751	-0.741701	0.786005
0.687622	-1.06814	-1.99641	0.0148549	-0.977935	-0.748287	0.789352
0.696429	-1.06722	-1.99706	0.0138241	-0.971866	-0.754808	0.792814
0.70534	-1.0665	-1.99759	0.0127083	-0.965538	-0.761266	0.796393
0.714306	-1.06599	-1.998	0.0115239	-0.958983	-0.76764	0.800093
0.723322	-1.06568	-1.99828	0.0102727	-0.952206	-0.773925	0.803916
0.732386	-1.06558	-1.99845	0.00895483	-0.945205	-0.780122	0.807862
0.7415	-1.06568	-1.99849	0.0075702	-0.937981	-0.78623	0.811931
0.75066	-1.06599	-1.99841	0.00611971	-0.930535	-0.792249	0.816123
0.759839	-1.06651	-1.9982	0.00461323	-0.922882	-0.798169	0.820442
0.769029	-1.06724	-1.99787	0.00305352	-0.915029	-0.803988	0.824887
0.778229	-1.06818	-1.99741	0.00144059	-0.906975	-0.809705	0.829458
0.787437	-1.06933	-1.99682	-0.000224201	-0.898723	-0.81532	0.834156
0.796625	-1.07068	-1.99609	-0.00193237	-0.890286	-0.820825	0.838982
0.805795	-1.07225	-1.99524	-0.00368366	-0.881666	-0.82622	0.843937
0.814944	-1.07402	-1.99424	-0.00547779	-0.872862	-0.831506	0.84902
0.824055	-1.07599	-1.99311	-0.00730799	-0.863887	-0.836677	0.854232
0.833121	-1.07817	-1.99185	-0.00917227	-0.854744	-0.841733	0.859574
0.842145	-1.08055	-1.99044	-0.011072	-0.84543	-0.846674	0.865045
0.851109	-1.08313	-1.98889	-0.0130001	-0.835957	-0.851498	0.870645
0.860002	-1.08591	-1.98719	-0.0149533	-0.826333	-0.856202	0.876376
0.868824	-1.08889	-1.98535	-0.0169315	-0.816557	-0.860787	0.882236
0.87758	-1.09206	-1.98336	-0.0189364	-0.806624	-0.865253	0.888226
0.886246	-1.09543	-1.98123	-0.0209592	-0.796552	-0.869598	0.894346
0.894815	-1.09897	-1.97895	-0.0229972	-0.786346	-0.873821	0.900596
0.903285	-1.10271	-1.97651	-0.0250503	-0.776007	-0.877922	0.906974
0.911657	-1.10663	-1.97393	-0.0271186	-0.765534	-0.881902	0.913483
0.919936	-1.11073	-1.97119	-0.0292036	-0.754921	-0.88576	0.92012
0.928093	-1.11501	-1.96831	-0.0312941	-0.744193	-0.889497	0.926886
0.936127	-1.11946	-1.96527	-0.0333898	-0.733351	-0.893112	0.933778
0.944038	-1.12407	-1.96208	-0.0354909	-0.722393	-0.896606	0.940799
0.951825	-1.12886	-1.95874	-0.0375972	-0.711322	-0.899979	0.947946
0.959496	-1.13382	-1.95524	-0.0397112	-0.700128	-0.90323	0.955222
0.967033	-1.13893	-1.95159	-0.0418255	-0.688828	-0.906362	0.962623
0.974427	-1.1442	-1.9478	-0.043936	-0.677432	-0.909377	0.970148
0.981678	-1.14961	-1.94385	-0.0460427	-0.66594	-0.912274	0.977796
0.988786	-1.15517	-1.93975	-0.0481456	-0.654352	-0.915053	0.985567
0.995751	-1.16088	-1.93551	-0.0502446	-0.642668	-0.917715	0.993462
1.00258	-1.16674	-1.93111	-0.0523414	-0.630883	-0.920259	1.00148
1.00926	-1.17275	-1.92656	-0.0544337	-0.618998	-0.922687	1.00962
1.01578	-1.17887	-1.92187	-0.0565141	-0.607034	-0.925005	1.01788
1.02216	-1.18513	-1.91704	-0.0585829	-0.59499	-0.927213	1.02626
1.02837	-1.1915	-1.91208	-0.0606398	-0.582868	-0.929311	1.03475
1.03443	-1.198	-1.90697	-0.0626849	-0.570666	-0.931298	1.04336
1.04033	-1.20462	-1.90172	-0.0647183	-0.558386	-0.933176	1.05209
1.04608	-1.21136	-1.89633	-0.0667399	-0.546026	-0.934944	1.06093
1.05167	-1.21824	-1.89079	-0.068753	-0.533569	-0.936598	1.0699
1.05711	-1.22521	-1.88512	-0.0707478	-0.521046	-0.938153	1.07897
1.06238	-1.23228	-1.87933	-0.0727239	-0.508458	-0.939608	1.08816
1.06749	-1.23944	-1.87341	-0.0746813	-0.495804	-0.940965	1.09744
1.07244	-1.24669	-1.86738	-0.0766201	-0.483085	-0.942223	1.10684
1.07723	-1.25404	-1.86122	-0.0785403	-0.470301	-0.943382	1.11634
1.08186	-1.26148	-1.85494	-0.0804418	-0.457452	-0.944442	1.12595
1.08632	-1.26901	-1.84854	-0.0823246	-0.444537	-0.945402	1.13566
1.09063	-1.27665	-1.842	-0.0841907	-0.431549	-0.94626	1.14549
1.09477	-1.28438	-1.83533	-0.0860376	-0.418484	-0.94702	1.15543
1.09876	-1.29218	-1.82856	-0.0878597	-0.405364	-0.947695	1.16546
1.10258	-1.30003	-1.8217	-0.089657	-0.392189	-0.948285	1.17558
1.10624	-1.30795	-1.81474	-0.0914295	-0.378958	-0.948789	1.1858
1.10974	-1.31593	-1.80768	-0.0931772	-0.365672	-0.949209	1.19611
1.11308	-1.32397	-1.80053	-0.0949001	-0.352331	-0.949543	1.2065
1.11626	-1.33207	-1.79328	-0.0965982	-0.338934	-0.949792	1.21699
1.11928	-1.34023	-1.78593	-0.0982715	-0.325481	-0.949957	1.22758
1.12213	-1.34845	-1.77849	-0.0999199	-0.311974	-0.950036	1.23825
1.12482	-1.35674	-1.77095	-0.101544	-0.298409	-0.950029	1.24902
1.12736	-1.3651	-1.7633	-0.103142	-0.284781	-0.949936	1.25989
1.12973	-1.37349	-1.75559	-0.104709	-0.271101	-0.949771	1.27083
1.13194	-1.3819	-1.74781	-0.106247	-0.257372	-0.949533	1.28184
1.13399	-1.39035	-1.73996	-0.107753	-0.243592	-0.949224	1.29292
1.13589	-1.39883	-1.73204	-0.10923	-0.229762	-0.948843	1.30408
1.13762	-1.40734	-1.72406	-0.110676	-0.215881	-0.948389	1.31531
1.13919	-1.41588	-1.71601	-0.112091	-0.20195	-0.947863	1.32661
1.1406	-1.42445	-1.70789	-0.113477	-0.187968	-0.947265	1.33798
1.14185	-1.43305	-1.69971	-0.114832	-0.173937	-0.946596	1.34943
1.14294	-1.44169	-1.69145	-0.116156	-0.159852	-0.945852	1.36095
1.14387	-1.45035	-1.68313	-0.117447	-0.145715	-0.94504	1.37254
1.14464	-1.45901	-1.67478	-0.118702	-0.131531	-0.944165	1.38417
1.14525	-1.46768	-1.66639	-0.119921	-0.117301	-0.943228	1.39586
1.14569	-1.47634	-1.65796	-0.121104	-0.103023	-0.942227	1.40759
1.14598	-1.48501	-1.64949	-0.122251	-0.0886996	-0.941163	1.41938
1.1461	-1.49369	-1.64099	-0.123362	-0.0743291	-0.940036	1.43121
1.14606	-1.50236	-1.63244	-0.124437	-0.059912	-0.938846	1.44309
1.14585	-1.51104	-1.62386	-0.125477	-0.0454482	-0.937594	1.45502
1.14549	-1.51972	-1.61525	-0.126478	-0.0309415	-0.936279	1.46699
1.14495	-1.52838	-1.60663	-0.127439	-0.016395	-0.934904	1.479
1.14426	-1.53702	-1.59799	-0.12836	-0.00180651	-0.933471	1.49103
1.14339	-1.54564	-1.58934	-0.12924	0.0128241	-0.931978	1.50309
1.14236	-1.55425	-1.58067	-0.13008	0.0274969	-0.930427	1.51517
1.14117	-1.56283	-1.57199	-0.13088	0.0422124	-0.928817	1.52728
1.1398	-1.57139	-1.5633	-0.131638	0.0569702	-0.927148	1.53942
1.13827	-1.57992	-1.55461	-0.132352	0.0717639	-0.925422	1.55156
1.13657	-1.58841	-1.54593	-0.133022	0.0865935	-0.923639	1.56371
1.1347	-1.59686	-1.53725	-0.133648	0.101459	-0.921797	1.57587
1.13266	-1.60527	-1.52858	-0.13423	0.11636	-0.919899	1.58804
1.13044	-1.61365	-1.5199	-0.134769	0.131304	-0.917943	1.60022
1.12806	-1.62198	-1.51125	-0.13526	0.146276	-0.915929	1.61238
1.1255	-1.63024	-1.50263	-0.135704	0.161274	-0.913858	1.62453
1.12276	-1.63845	-1.49404	-0.136099	0.176296	-0.911728	1.63666
1.11985	-1.6466	-1.48548	-0.136446	0.191344	-0.90954	1.64877
1.11676	-1.65468	-1.47695	-0.136745	0.206417	-0.907294	1.66086
1.1135	-1.66272	-1.46843	-0.136997	0.221523	-0.904991	1.67294
1.11006	-1.67069	-1.45995	-0.137199	0.236653	-0.902629	1.685
1.10644	-1.67857	-1.45154	-0.137348	0.251788	-0.900204	1.697
1.10264	-1.68636	-1.44318	-0.137445	0.266929	-0.897718	1.70895
1.09866	-1.69406	-1.43488	-0.13749	0.282076	-0.895169	1.72084
1.0945	-1.70168	-1.42664	-0.137482	0.297229	-0.892559	1.73269
1.09016	-1.7092	-1.41846	-0.137421	0.312387	-0.889886	1.74448
1.08564	-1.71664	-1.41034	-0.137309	0.327551	-0.88715	1.75622
1.08094	-1.72401	-1.40226	-0.137143	0.34274	-0.884357	1.76792
1.07605	-1.73125	-1.39427	-0.136922	0.357905	-0.881494	1.77953
1.07099	-1.73837	-1.38638	-0.136645	0.373042	-0.878559	1.79105
1.06575	-1.74537	-1.37858	-0.136312	0.388151	-0.875554	1.80246
1.06032	-1.75224	-1.37087	-0.135924	0.403231	-0.872477	1.81379
1.05472	-1.75899	-1.36326	-0.13548	0.418284	-0.869329	1.82501
1.04894	-1.76561	-1.35574	-0.13498	0.433308	-0.866111	1.83614
1.04297	-1.77211	-1.34832	-0.134425	0.448304	-0.862821	1.84717
1.03682	-1.7785	-1.34098	-0.133811	0.463295	-0.859465	1.85813
1.0305	-1.78475	-1.33375	-0.133142	0.478225	-0.85603	1.86895
1.02401	-1.79082	-1.32665	-0.132417	0.493074	-0.85251	1.87963
1.01735	-1.79674	-1.31968	-0.131637	0.507842	-0.848907	1.89017
1.01053	-1.80249	-1.31284	-0.130803	0.522527	-0.84522	1.90056
1.00354	-1.80807	-1.30613	-0.129914	0.53713	-0.841448	1.9108
0.996389	-1.8135	-1.29955	-0.128969	0.551652	-0.837593	1.9209
0.989071	-1.81876	-1.2931	-0.12797	0.566092	-0.833653	1.93085
0.981587	-1.82385	-1.28677	-0.126916	0.580452	-0.82963	1.94066
0.973917	-1.82879	-1.28056	-0.125799	0.594761	-0.825526	1.95034
0.966122	-1.83353	-1.27451	-0.124637	0.608911	-0.821326	1.95982
0.958201	-1.83807	-1.26862	-0.123429	0.622902	-0.817028	1.96911
0.950154	-1.84241	-1.26288	-0.122175	0.636734	-0.812634	1.97821
0.941981	-1.84654	-1.2573	-0.120877	0.650408	-0.808143	1.98711
0.933682	-1.85048	-1.25188	-0.119533	0.663924	-0.803554	1.99582
0.925257	-1.85421	-1.24662	-0.118143	0.67728	-0.798869	2.00433
0.916707	-1.85774	-1.24152	-0.116708	0.690478	-0.794087	2.01265
0.908022	-1.86107	-1.23657	-0.115224	0.703528	-0.789209	2.02078
0.899194	-1.8642	-1.23177	-0.113686	0.716439	-0.784231	2.02872
0.890312	-1.8671	-1.22715	-0.112125	0.72909	-0.779154	2.03643
0.881377	-1.86978	-1.22271	-0.110543	0.741482	-0.773976	2.0439
0.872389	-1.87223	-1.21846	-0.10894	0.753615	-0.768698	2.05115
0.863347	-1.87445	-1.21438	-0.107315	0.765489	-0.76332	2.05816
0.854251	-1.87645	-1.21049	-0.105668	0.777104	-0.757842	2.06495
0.845103	-1.87822	-1.20678	-0.104	0.788459	-0.752263	2.0715
0.835901	-1.87976	-1.20324	-0.10231	0.799556	-0.746585	2.07782
0.826645	-1.88108	-1.19989	-0.100598	0.810393	-0.740806	2.08392
0.817311	-1.88217	-1.19671	-0.0988504	0.820994	-0.73492	2.08978
0.808016	-1.88304	-1.19374	-0.0971189	0.831228	-0.728953	2.09539
0.798764	-1.88368	-1.19097	-0.0954051	0.841091	-0.722905	2.10077
0.789553	-1.88411	-1.18842	-0.093709	0.850584	-0.716775	2.1059
0.780384	-1.88431	-1.18607	-0.0920305	0.859707	-0.710565	2.11079
0.771257	-1.8843	-1.18393	-0.0903697	0.868459	-0.704273	2.11543
0.762173	-1.88406	-1.182	-0.0887266	0.876841	-0.6979	2.11984
0.75313	-1.8836	-1.18028	-0.0871012	0.884852	-0.691446	2.124
0.744117	-1.88291	-1.17876	-0.0854865	0.892505	-0.684904	2.12792
0.735168	-1.88201	-1.17746	-0.0838985	0.899758	-0.678291	2.13159
0.726353	-1.88093	-1.17642	-0.0823727	0.90654	-0.671644	2.13505
0.717672	-1.87968	-1.17563	-0.0809091	0.912851	-0.664961	2.13828
0.709125	-1.87825	-1.1751	-0.0795077	0.918692	-0.658244	2.1413
0.700712	-1.87664	-1.17483	-0.0781685	0.924062	-0.651492	2.14409
0.692433	-1.87485	-1.17482	-0.0768915	0.928962	-0.644704	2.14667
0.684288	-1.87289	-1.17507	-0.0756768	0.933391	-0.637882	2.14903
0.676268	-1.87073	-1.17557	-0.0745201	0.937356	-0.631014	2.15116
0.668374	-1.86837	-1.1763	-0.0734221	0.940847	-0.624095	2.15304
0.660684	-1.86593	-1.17738	-0.0724212	0.943797	-0.617213	2.15477
0.653197	-1.8634	-1.1788	-0.0715174	0.946204	-0.61037	2.15636
0.645913	-1.86078	-1.18058	-0.0707107	0.94807	-0.603565	2.15781
0.638834	-1.85808	-1.1827	-0.0700012	0.949394	-0.596798	2.15911
0.631957	-1.8553	-1.18516	-0.0693887	0.950176	-0.590069	2.16027
0.625285	-1.85243	-1.18798	-0.0688734	0.950416	-0.583379	2.16128
0.618816	-1.84948	-1.19114	-0.0684552	0.950114	-0.576726	2.16215
0.61255	-1.84645	-1.19465	-0.0681331	0.949268	-0.570114	2.16288
0.606495	-1.84341	-1.19858	-0.0679047	0.947874	-0.563586	2.16354
0.600657	-1.8404	-1.20295	-0.0677724	0.945945	-0.557164	2.16418
0.595036	-1.83742	-1.20775	-0.0677362	0.943481	-0.550848	2.16479
0.589633	-1.83448	-1.21298	-0.0677962	0.940482	-0.544637	2.16538
0.584446	-1.83157	-1.21866	-0.0679524	0.936947	-0.538533	2.16594
0.579476	-1.82869	-1.22477	-0.0682047	0.932876	-0.532534	2.16647
0.574727	-1.82584	-1.23132	-0.0685559	0.928253	-0.526637	2.16697
0.570168	-1.82312	-1.23835	-0.068977	0.923167	-0.520888	2.16756
0.565797	-1.82053	-1.24586	-0.0694678	0.917619	-0.515287	2.16825
0.561614	-1.81808	-1.25385	-0.0700283	0.911611	-0.509834	2.16904
0.55762	-1.81576	-1.26233	-0.0706585	0.905141	-0.50453	2.16992
0.553814	-1.81357	-1.27129	-0.0713584	0.89821	-0.499373	2.1709
0.550203	-1.81152	-1.28073	-0.0721315	0.8908	-0.494362	2.17197
0.546733	-1.80965	-1.29065	-0.0729422	0.883028	-0.489512	2.17323
0.543394	-1.80799	-1.30104	-0.0737836	0.874921	-0.484825	2.17468
0.540184	-1.80654	-1.3119	-0.0746557	0.866478	-0.480301	2.17634
0.537106	-1.80529	-1.32323	-0.0755585	0.8577	-0.47594	2.1782
0.534157	-1.80424	-1.33502	-0.0764919	0.848586	-0.471743	2.18026
0.531349	-1.80339	-1.3473	-0.0774614	0.83911	-0.467709	2.18251
0.528618	-1.80277	-1.35999	-0.0784339	0.829405	-0.463831	2.18501
0.52595	-1.80237	-1.37309	-0.0794022	0.819501	-0.460107	2.18777
0.523345	-1.80219	-1.38658	-0.0803665	0.809398	-0.456539	2.19078
0.520803	-1.80224	-1.40049	-0.0813267	0.799096	-0.453125	2.19406
0.518324	-1.80252	-1.41479	-0.0822828	0.788595	-0.449865	2.19759
0.515924	-1.80302	-1.42953	-0.0832413	0.777857	-0.446765	2.20137
0.513549	-1.80374	-1.4446	-0.0841821	0.76699	-0.443803	2.20541
0.511175	-1.80465	-1.45999	-0.0850964	0.756041	-0.440972	2.20971
0.5088	-1.80577	-1.47568	-0.0859843	0.74501	-0.438274	2.21428
0.506427	-1.80709	-1.49168	-0.0868458	0.733899	-0.435706	2.2191
0.504054	-1.80861	-1.50798	-0.0876808	0.722706	-0.433271	2.22419
0.501681	-1.81033	-1.5246	-0.0884895	0.711432	-0.430966	2.22953
0.499303	-1.81225	-1.5415	-0.0892721	0.700085	-0.42879	2.23514
0.496893	-1.81433	-1.55865	-0.0900233	0.688712	-0.426725	2.24097
0.494448	-1.81657	-1.57603	-0.090742	0.677318	-0.424769	2.24703
0.491967	-1.81897	-1.59363	-0.0914282	0.665903	-0.422923	2.25333
0.489451	-1.82153	-1.61147	-0.0920819	0.654467	-0.421186	2.25985

## Sheet: ee_traj_ode23s
x	y	z
0.231432	-0.0429434	0.0798235
0.231432	-0.0429276	0.0810801
0.231431	-0.0428805	0.0823388
0.231431	-0.0428015	0.0835938
0.231431	-0.042691	0.0848454
0.231431	-0.0425491	0.0860938
0.231431	-0.0423759	0.0873393
0.23143	-0.0421714	0.0885861
0.23143	-0.0419358	0.0898239
0.231429	-0.0416692	0.091053
0.231429	-0.0413717	0.0922737
0.23143	-0.0410436	0.0934862
0.231429	-0.0406851	0.0946907
0.231429	-0.0402963	0.0958875
0.231428	-0.0398773	0.0970789
0.231427	-0.0394287	0.0982571
0.231427	-0.0389511	0.099421
0.231427	-0.0384445	0.100571
0.231427	-0.0379092	0.101707
0.231427	-0.0373453	0.10283
0.231427	-0.0367531	0.10394
0.231426	-0.0361326	0.105038
0.231425	-0.035485	0.106119
0.231425	-0.0348111	0.107181
0.231425	-0.0341111	0.108225
0.231425	-0.0333851	0.10925
0.231425	-0.0326334	0.110257
0.231425	-0.0318561	0.111246
0.231424	-0.0310536	0.112218
0.231424	-0.0302278	0.113167
0.231424	-0.029379	0.114093
0.231424	-0.0285073	0.114998
0.231424	-0.0276128	0.115881
0.231423	-0.0266944	0.116744
0.231422	-0.0257542	0.117585
0.231422	-0.0247948	0.118399
0.231422	-0.0238163	0.119188
0.231422	-0.0228187	0.119951
0.231422	-0.021802	0.12069
0.231422	-0.0207662	0.121403
0.231421	-0.0197097	0.122092
0.23142	-0.018635	0.122756
0.23142	-0.0175467	0.12339
0.231419	-0.0164447	0.123996
0.231419	-0.015329	0.124573
0.23142	-0.0141993	0.125122
0.23142	-0.0130555	0.125642
0.23142	-0.0118975	0.126134
0.231419	-0.0107227	0.126599
0.231418	-0.00953612	0.127034
0.231418	-0.00834263	0.127439
0.231418	-0.00714191	0.127812
0.231418	-0.00593364	0.128155
0.231418	-0.00471751	0.128467
0.231418	-0.0034932	0.128749
0.231418	-0.00226037	0.128999
0.231418	-0.00101674	0.12922
0.231418	0.000234611	0.129409
0.231417	0.00148591	0.129567
0.231417	0.00273757	0.129693
0.231417	0.00399	0.129788
0.231417	0.00524363	0.129851
0.231417	0.00649889	0.129883
0.231417	0.0077562	0.129882
0.231417	0.00901601	0.12985
0.231417	0.0102748	0.129786
0.231417	0.011529	0.129691
0.231417	0.0127789	0.129565
0.231417	0.0140251	0.129408
0.231417	0.0152679	0.129219
0.231418	0.0165086	0.128998
0.231418	0.0177415	0.128747
0.231418	0.018966	0.128465
0.231417	0.0201826	0.128153
0.231417	0.0213916	0.12781
0.231418	0.022594	0.127435
0.231418	0.023786	0.127031
0.231418	0.0249658	0.126598
0.231418	0.0261337	0.126136
0.231418	0.02729	0.125644
0.231418	0.0284352	0.125122
0.231418	0.0295663	0.124572
0.231418	0.0306822	0.123995
0.231418	0.0317833	0.12339
0.231418	0.0328705	0.122756
0.231419	0.0339422	0.122094
0.231418	0.0349953	0.121407
0.231418	0.0360299	0.120694
0.231418	0.0370461	0.119956
0.231418	0.0380442	0.119192
0.231419	0.0390246	0.118401
0.231419	0.0399837	0.117586
0.231419	0.0409212	0.11675
0.231419	0.0418369	0.11589
0.231419	0.0427311	0.115007
0.231419	0.043604	0.114099
0.231419	0.0444538	0.113171
0.231419	0.0452792	0.112223
0.231419	0.0460801	0.111255
0.231419	0.0468564	0.110267
0.231419	0.0476083	0.109258
0.23142	0.0483355	0.108229
0.23142	0.0490359	0.107185
0.23142	0.0497093	0.106124
0.23142	0.0503556	0.105047
0.23142	0.0509748	0.103953
0.23142	0.0515671	0.102841
0.231421	0.0521317	0.101713
0.231422	0.0526673	0.100575
0.231421	0.0531739	0.0994243
0.231421	0.0536512	0.0982624
0.231421	0.054099	0.0970886
0.231421	0.0545173	0.0959028
0.231422	0.054906	0.0947025
0.231423	0.0552646	0.0934926
0.231423	0.0555928	0.092277
0.231423	0.0558902	0.0910555
0.231423	0.0561568	0.089828
0.231422	0.0563924	0.0885942
0.231422	0.0565968	0.087354
0.231422	0.0567697	0.0861073
0.231423	0.0569109	0.0848504
0.231424	0.057021	0.0835934
0.231424	0.0570999	0.0823369
0.231424	0.0571475	0.0810807
0.231424	0.0571636	0.0798248
0.231423	0.057148	0.0785689
0.231423	0.0571005	0.0773129
0.231423	0.0570211	0.0760568
0.231423	0.0569085	0.0747965
0.231424	0.0567649	0.0735405
0.231424	0.0565909	0.0722918
0.231424	0.0563864	0.0710503
0.231424	0.0561512	0.069816
0.231423	0.0558852	0.0685886
0.231423	0.0555882	0.0673683
0.231422	0.05526	0.0661548
0.231422	0.0549005	0.0649481
0.231422	0.0545091	0.0637474
0.231421	0.0540886	0.0625582
0.231421	0.0536399	0.0613821
0.231421	0.0531627	0.0602191
0.231421	0.0526568	0.0590693
0.231421	0.052122	0.0579326
0.231421	0.0515581	0.0568092
0.23142	0.0509648	0.0556991
0.231419	0.0503422	0.0546028
0.231419	0.0496944	0.0535238
0.231419	0.049021	0.0524623
0.231419	0.0483217	0.0514186
0.231419	0.0475961	0.0503929
0.231419	0.0468438	0.0493855
0.231418	0.0460641	0.0483969
0.231417	0.0452614	0.0474281
0.231418	0.0444363	0.0464799
0.231418	0.0435882	0.0455528
0.231418	0.0427166	0.0446477
0.231418	0.0418208	0.0437655
0.231417	0.0409024	0.0429062
0.231417	0.0399648	0.0420691
0.231417	0.0390072	0.0412553
0.231417	0.0380291	0.0404666
0.231417	0.0370296	0.0397047
0.231417	0.0360119	0.0389671
0.231417	0.0349773	0.0382536
0.231417	0.0339252	0.0375664
0.231417	0.0328551	0.0369085
0.231417	0.0317685	0.0362778
0.231417	0.0306674	0.0356717
0.231418	0.0295517	0.0350933
0.231418	0.0284213	0.0345466
0.231418	0.0272772	0.0340286
0.231418	0.0261209	0.033536
0.231418	0.0249527	0.0330722
0.231419	0.0237735	0.0326419
0.231419	0.0225837	0.0322425
0.23142	0.0213838	0.0318687
0.231419	0.0201749	0.0315239
0.231419	0.0189583	0.0312117
0.23142	0.017736	0.0309368
0.231421	0.0165055	0.0306878
0.231421	0.015268	0.0304664
0.231421	0.0140254	0.0302754
0.231421	0.0127796	0.0301177
0.231422	0.0115333	0.0299971
0.231423	0.0102821	0.0299048
0.231423	0.00902714	0.0298411
0.231423	0.00777033	0.0298076
0.231423	0.00651377	0.0298059
0.231424	0.00526089	0.029838
0.231425	0.00401103	0.0299032
0.231426	0.00276028	0.0299988
0.231427	0.00151039	0.0301249
0.231427	0.000263116	0.0302815
0.231426	-0.000979787	0.0304686
0.231426	-0.00221655	0.0306862
0.231426	-0.00344356	0.030932
0.231426	-0.00466424	0.0312105
0.231427	-0.00587906	0.0315223
0.231428	-0.00708685	0.0318662
0.231428	-0.00828649	0.0322405
0.231428	-0.0094769	0.032644
0.231428	-0.0106571	0.033075
0.231428	-0.011826	0.0335322
0.231427	-0.012983	0.0340071
0.231427	-0.0141261	0.0345187
0.231427	-0.015255	0.0350649
0.231428	-0.0163692	0.0356435
0.231429	-0.0174686	0.0362519
0.23143	-0.018553	0.0368879
0.23143	-0.0196222	0.0375492
0.23143	-0.0206763	0.0382333
0.231429	-0.0217172	0.0389345
0.231426	-0.0227481	0.0396443
0.231424	-0.0237538	0.0403906
0.231424	-0.0247351	0.0411707
0.231425	-0.0256924	0.041982
0.231426	-0.0266265	0.0428218
0.231428	-0.0275381	0.0436876
0.231429	-0.0284282	0.0445769
0.23143	-0.0292977	0.0454873
0.231431	-0.0301475	0.0464164
0.23143	-0.0309786	0.047362
0.231427	-0.0317961	0.0483186
0.231424	-0.0325942	0.0492901
0.231422	-0.0333575	0.050288
0.231422	-0.0340878	0.05131
0.231422	-0.0347865	0.052354
0.231424	-0.0354555	0.053418
0.231425	-0.0360962	0.0545001
0.231427	-0.0367106	0.0555985
0.231427	-0.0373003	0.0567116
0.231427	-0.037867	0.0578377
0.231425	-0.0384133	0.0589751
0.231423	-0.0389394	0.060122
0.231421	-0.0394267	0.0612829
0.231421	-0.0398774	0.0624567
0.231422	-0.0402937	0.0636424
0.231422	-0.0406775	0.0648389
0.231423	-0.0410309	0.0660453
0.231424	-0.041356	0.067261
0.231424	-0.0416547	0.0684852
0.231423	-0.0419305	0.0697171
0.231422	-0.0421746	0.070954
0.231422	-0.0423816	0.0721949
0.231422	-0.0425537	0.0734397
0.231422	-0.0426926	0.0746882
0.231423	-0.0428002	0.0759403
0.231423	-0.0428782	0.077196
0.231423	-0.0429293	0.0784556
0.231422	-0.0429491	0.0797154
0.231422	-0.0429341	0.0809728
0.231422	-0.0428856	0.0822282
0.231422	-0.042805	0.0834819
0.231423	-0.0426937	0.0847341
0.231423	-0.0425534	0.0859858
0.231423	-0.0423817	0.0872328
0.231423	-0.0421773	0.0884731
0.231423	-0.0419411	0.0897069
0.231423	-0.0416739	0.0909348
0.231423	-0.0413768	0.0921575
0.231423	-0.0410496	0.0933728
0.231423	-0.0406914	0.0945776
0.231423	-0.0403027	0.0957723
0.231423	-0.0398841	0.0969573
0.231423	-0.0394362	0.0981331
0.231423	-0.0389589	0.0992964
0.231423	-0.0384525	0.100446
0.231423	-0.0379172	0.101583
0.231423	-0.0373535	0.102707
0.231423	-0.0367619	0.103817
0.231423	-0.0361427	0.10491
0.231423	-0.0354961	0.105988
0.231423	-0.0348224	0.10705
0.231423	-0.0341226	0.108093
0.231423	-0.0333967	0.109119
0.231423	-0.0326444	0.110128
0.231423	-0.0318675	0.111117
0.231423	-0.0310664	0.112085
0.231423	-0.0302414	0.113033
0.231423	-0.0293923	0.11396
0.231423	-0.0285171	0.11487
0.231423	-0.0276212	0.115755
0.231423	-0.0267048	0.116615
0.231423	-0.0257677	0.117452
0.231423	-0.0248098	0.118264
0.231423	-0.023831	0.119053
0.231423	-0.0228306	0.119819
0.231422	-0.0218113	0.12056
0.231422	-0.0207756	0.121274
0.231422	-0.0197234	0.12196
0.231422	-0.0186544	0.12262
0.231422	-0.0175682	0.123253
0.231422	-0.0164636	0.12386
0.231421	-0.0153452	0.124439
0.231421	-0.0142145	0.124989
0.231422	-0.0130713	0.125509
0.231422	-0.0119152	0.126
0.231422	-0.0107458	0.126463
0.231421	-0.00956247	0.126898
0.231421	-0.00837066	0.127302
0.231421	-0.00717076	0.127676
0.231421	-0.00596237	0.128018
0.231421	-0.00474514	0.12833
0.231421	-0.00351896	0.128613
0.23142	-0.002287	0.128864
0.23142	-0.00104993	0.129084
0.23142	0.000192591	0.129273
0.23142	0.00144051	0.12943
0.23142	0.00269084	0.129556
0.23142	0.00394378	0.129651
0.23142	0.00519962	0.129714
0.23142	0.00645608	0.129746
0.23142	0.0077126	0.129746
0.23142	0.00896997	0.129714
0.23142	0.0102257	0.129651
0.23142	0.0114786	0.129557
0.23142	0.0127289	0.12943
0.23142	0.0139775	0.129273
0.231419	0.0152209	0.129084
0.23142	0.0164581	0.128864
0.23142	0.0176892	0.128613
0.23142	0.0189143	0.128331
0.231419	0.0201342	0.128018
0.231419	0.0213442	0.127674
0.231419	0.0225442	0.127301
0.231419	0.0237341	0.126898
0.231419	0.0249139	0.126464
0.231419	0.0260847	0.126
0.231419	0.0272433	0.125507
0.231419	0.0283879	0.124986
0.231419	0.0295182	0.124437
0.231419	0.0306341	0.12386
0.231419	0.0317354	0.123254
0.231419	0.0328228	0.122619
0.231419	0.0338952	0.121955
0.231419	0.0349493	0.121267
0.231419	0.0359849	0.120554
0.231419	0.0370017	0.119816
0.231419	0.0379995	0.119052
0.231419	0.038978	0.118263
0.231419	0.0399369	0.117449
0.23142	0.0408778	0.116604
0.231421	0.0417963	0.11574
0.231421	0.0426919	0.114855
0.231421	0.0435644	0.11395
0.231421	0.0444134	0.113023
0.23142	0.0452388	0.112076
0.23142	0.0460401	0.111108
0.231421	0.0468171	0.110119
0.231421	0.0475705	0.109104
0.231422	0.0482997	0.108067
0.231423	0.0490018	0.107017
0.231423	0.0496767	0.105952
0.231423	0.0503242	0.104874
0.231423	0.050944	0.103781
0.231423	0.051536	0.102673
0.231423	0.0520999	0.101551
0.231423	0.0526355	0.100414
0.231423	0.0531426	0.0992616
0.231423	0.053621	0.0980932
0.231424	0.0540713	0.096907
0.231424	0.0544911	0.0957146
0.231425	0.0548804	0.0945156
0.231425	0.0552391	0.0933098
0.231425	0.0555672	0.0920971
0.231424	0.0558646	0.0908772
0.231424	0.0561313	0.08965
0.231424	0.0563671	0.0884153
0.231424	0.0565721	0.0871728
0.231424	0.0567463	0.0859205
0.231424	0.0568895	0.0846628
0.231424	0.0570005	0.083406
0.231424	0.0570797	0.0821497
0.231424	0.057127	0.0808939
0.231424	0.0571427	0.0796382
0.231424	0.0571268	0.0783825
0.231424	0.0570794	0.0771265
0.231424	0.0570007	0.0758699
0.231424	0.0568907	0.0746137
0.231424	0.0567491	0.0733629
0.231424	0.0565758	0.0721179
0.231424	0.0563713	0.0708783
0.231424	0.0561358	0.069644
0.231424	0.0558694	0.0684142
0.231423	0.0555723	0.06719
0.231423	0.0552445	0.0659759
0.231423	0.0548861	0.0647716
0.231423	0.0544976	0.0635768
0.231423	0.0540792	0.0623911
0.231423	0.0536314	0.0612121
0.231423	0.0531539	0.0600466
0.231423	0.0526473	0.0588958
0.231423	0.0521119	0.0577592
0.231423	0.0515481	0.0566365
0.231423	0.0509562	0.0555272
0.231422	0.0503365	0.054429
0.231422	0.0496893	0.0533453
0.231421	0.0490153	0.0522815
0.231421	0.0483149	0.0512372
0.231421	0.0475886	0.050212
0.231422	0.0468366	0.0492056
0.231422	0.0460595	0.0482175
0.231421	0.0452574	0.0472473
0.23142	0.0444298	0.0462914
0.23142	0.0435793	0.0453596
0.23142	0.0427065	0.0444522
0.23142	0.0418116	0.043569
0.23142	0.040895	0.0427097
0.23142	0.039957	0.0418738
0.23142	0.0389978	0.041061
0.23142	0.0380177	0.040271
0.231419	0.0370152	0.0395012
0.231419	0.0359944	0.0387576
0.231419	0.0349572	0.0380422
0.231419	0.0339037	0.0373548
0.231419	0.032834	0.0366952
0.231419	0.0317482	0.0360633
0.231419	0.0306463	0.0354588
0.231419	0.0295285	0.0348816
0.231419	0.0283946	0.0343315
0.23142	0.0272416	0.0338074
0.23142	0.0260797	0.0333134
0.23142	0.0249087	0.0328497
0.23142	0.0237284	0.0324161
0.231419	0.0225386	0.0320129
0.231419	0.0213392	0.0316401
0.231419	0.0201299	0.0312978
0.23142	0.0189106	0.0309861
0.23142	0.0176797	0.0307053
0.231422	0.016436	0.0304557
0.231423	0.0151915	0.0302362
0.231423	0.0139459	0.0300473
0.231423	0.0126986	0.0298893
0.231422	0.0114494	0.0297625
0.231422	0.0101977	0.0296674
0.231421	0.00894315	0.0296044
0.231422	0.00768527	0.0295738
0.231422	0.0064236	0.0295761
0.231425	0.00515485	0.0296123
0.231426	0.00389237	0.0296779
0.231426	0.00263601	0.0297733
0.231426	0.00138533	0.0298991
0.231425	0.000139833	0.0300556
0.231424	-0.00110094	0.0302434
0.231424	-0.00233745	0.030463
0.231424	-0.00357018	0.0307148
0.231425	-0.00480098	0.031
0.231427	-0.00602662	0.0313168
0.231427	-0.00723995	0.0316619
0.231427	-0.00844133	0.0320356
0.231427	-0.00963107	0.0324384
0.231426	-0.0108095	0.0328706
0.231425	-0.0119769	0.0333325
0.231425	-0.0131336	0.0338246
0.231425	-0.0142809	0.0343479
0.231426	-0.0154196	0.0349029
0.231427	-0.0165407	0.0354838
0.231427	-0.0176444	0.0360908
0.231426	-0.0187306	0.0367238
0.231425	-0.0197994	0.0373833
0.231425	-0.0208509	0.0380692
0.231424	-0.0218851	0.038782
0.231423	-0.0229019	0.0395216
0.231423	-0.0239014	0.0402885
0.231423	-0.0248815	0.04108
0.231423	-0.0258405	0.0418942
0.231423	-0.0267782	0.0427312
0.231422	-0.0276943	0.0435912
0.231422	-0.0285883	0.0444743
0.231422	-0.0294599	0.0453808
0.231422	-0.0303086	0.0463114
0.231422	-0.0311341	0.047261
0.231422	-0.0319357	0.0482295
0.231422	-0.0327126	0.0492173
0.231422	-0.0334641	0.0502245
0.231422	-0.0341894	0.0512513
0.231422	-0.034887	0.0522986
0.231422	-0.0355595	0.0533617
0.231422	-0.0362064	0.0544398
0.231422	-0.0368266	0.055533
0.231422	-0.0374187	0.0566414
0.231422	-0.0379815	0.0577653
0.231422	-0.0385124	0.0589053
0.231423	-0.0390167	0.0600573
0.231423	-0.0394943	0.0612204
0.231423	-0.0399436	0.0623944
0.231422	-0.0403631	0.0635791
0.231423	-0.040751	0.0647744
0.231424	-0.0411033	0.0659807
0.231425	-0.0414267	0.0671956
0.231425	-0.0417231	0.0684175
0.231425	-0.041991	0.069646
0.231425	-0.0422287	0.0708804
0.231425	-0.0424345	0.0721202
0.231425	-0.0426069	0.0733646
0.231426	-0.0427455	0.0746133
0.231426	-0.042855	0.0758653
0.231426	-0.0429346	0.0771197
0.231426	-0.0429829	0.0783756
0.231426	-0.0429984	0.079632

## Sheet: ee_traj_rk_4
x	y	z
0.231432	-0.0429434	0.0798236
0.231437	-0.0429111	0.0810782
0.231441	-0.0428469	0.0823345
0.231443	-0.0427555	0.0835907
0.231443	-0.0426405	0.0848445
0.23144	-0.0425057	0.086094
0.231435	-0.0423548	0.0873371
0.231429	-0.0421868	0.0885728
0.231427	-0.041967	0.0898056
0.231427	-0.0416959	0.0910348
0.23143	-0.0413832	0.0922583
0.231432	-0.0410386	0.0934738
0.231434	-0.0406719	0.094679
0.231432	-0.0402929	0.0958718
0.231429	-0.0398953	0.0970529
0.231429	-0.0394514	0.098227
0.23143	-0.038967	0.0993918
0.231431	-0.0384492	0.100545
0.231432	-0.037905	0.101684
0.231432	-0.0373414	0.102806
0.231431	-0.0367639	0.103909
0.231431	-0.0361523	0.105001
0.231431	-0.0355033	0.10608
0.231431	-0.0348221	0.107145
0.231431	-0.0341143	0.108192
0.231432	-0.0333853	0.109218
0.231432	-0.0326405	0.110222
0.231432	-0.0318751	0.111204
0.231431	-0.0310751	0.112172
0.231431	-0.0302448	0.113124
0.231431	-0.029389	0.114055
0.23143	-0.0285123	0.114963
0.231431	-0.0276196	0.115844
0.231432	-0.0267141	0.116696
0.231433	-0.0257816	0.11753
0.231432	-0.0248208	0.118346
0.231431	-0.0238363	0.119141
0.23143	-0.0228325	0.11991
0.231429	-0.021814	0.120649
0.231431	-0.0207852	0.121355
0.231433	-0.0197419	0.122033
0.231433	-0.0186728	0.122694
0.231431	-0.0175821	0.123334
0.231428	-0.0164746	0.123947
0.231427	-0.0153546	0.124529
0.231429	-0.0142266	0.125074
0.231434	-0.0130928	0.125579
0.231435	-0.0119395	0.126067
0.231432	-0.0107672	0.126536
0.231428	-0.00958101	0.126979
0.231424	-0.00838546	0.127392
0.231424	-0.00718515	0.127765
0.231431	-0.0059844	0.128094
0.231437	-0.00477649	0.128398
0.231433	-0.00355172	0.1287
0.231423	-0.00231508	0.128982
0.231414	-0.00107138	0.129228
0.231411	0.000174766	0.129422
0.23142	0.00141901	0.129545
0.231442	0.00265947	0.129594
0.231456	0.00390845	0.129639
0.231458	0.00516531	0.129689
0.231453	0.00642623	0.129732
0.231444	0.00768746	0.129759
0.231435	0.00894536	0.12976
0.231432	0.0101964	0.129725
0.231435	0.0114442	0.129638
0.231444	0.0126941	0.129499
0.231452	0.0139433	0.12932
0.231458	0.0151894	0.129112
0.231456	0.0164292	0.128889
0.231444	0.0176597	0.12866
0.231422	0.018879	0.128428
0.231412	0.0200943	0.128139
0.231414	0.0213051	0.12779
0.231422	0.0225088	0.127396
0.231431	0.0237023	0.12697
0.231436	0.0248826	0.126526
0.231432	0.0260461	0.126076
0.231425	0.0271968	0.125605
0.231424	0.0283407	0.125087
0.231427	0.0294748	0.124529
0.231431	0.0305954	0.123938
0.231434	0.0316993	0.123324
0.231434	0.0327827	0.122692
0.23143	0.033844	0.122047
0.231428	0.0348939	0.121367
0.231429	0.0359316	0.120651
0.231431	0.0369534	0.119905
0.231432	0.0379557	0.119133
0.231433	0.0389346	0.118342
0.231432	0.0398863	0.117536
0.23143	0.0408171	0.116708
0.23143	0.0417342	0.115848
0.23143	0.0426336	0.114961
0.231431	0.0435112	0.11405
0.231432	0.0443627	0.11312
0.231432	0.045184	0.112173
0.231432	0.0459742	0.111212
0.231432	0.0467482	0.110227
0.231431	0.0475042	0.109218
0.231431	0.0482374	0.108189
0.231431	0.0489431	0.107142
0.231431	0.0496166	0.106079
0.231432	0.0502529	0.105005
0.231433	0.0508629	0.103916
0.231433	0.0514568	0.102809
0.231433	0.0520287	0.101685
0.231432	0.0525729	0.100547
0.231431	0.0530835	0.0993945
0.231431	0.0535544	0.0982303
0.231432	0.0539852	0.0970549
0.23143	0.0544011	0.0958671
0.231426	0.0547994	0.0946686
0.231422	0.0551714	0.0934615
0.231421	0.0555088	0.092248
0.231424	0.0558032	0.0910301
0.231433	0.0560463	0.0898099
0.231437	0.0562705	0.0885803
0.231432	0.0564903	0.0873385
0.231422	0.0566904	0.0860887
0.231414	0.0568552	0.0848351
0.231412	0.0569693	0.0835816
0.231423	0.0570172	0.0823319
0.231445	0.057003	0.081086
0.231453	0.0569873	0.0798327
0.23145	0.0569677	0.0785744
0.231442	0.0569349	0.0773145
0.231433	0.0568794	0.0760562
0.231428	0.056792	0.0748028
0.231433	0.0566627	0.0735574
0.231445	0.0564625	0.0723168
0.231457	0.0561973	0.0710788
0.231466	0.0558972	0.0698448
0.231469	0.0555923	0.068616
0.231463	0.0553123	0.0673932
0.231444	0.0550868	0.0661772
0.231416	0.0549009	0.0649671
0.231405	0.0546008	0.0637584
0.231408	0.0541933	0.0625574
0.231418	0.0537053	0.0613714
0.231428	0.0531634	0.0602076
0.231434	0.0525942	0.0590732
0.231431	0.0520239	0.0579745
0.231427	0.051444	0.056876
0.231429	0.0508413	0.0557647
0.231433	0.0502166	0.0546535
0.231437	0.0495713	0.0535553
0.231438	0.048907	0.0524831
0.231434	0.0482252	0.0514499
0.231428	0.0475169	0.0504524
0.23143	0.0467553	0.0494519
0.231435	0.0459529	0.0484548
0.231441	0.0451254	0.0474708
0.231443	0.0442885	0.0465101
0.23144	0.0434582	0.0455823
0.231429	0.042647	0.0446962
0.231429	0.0417584	0.0438297
0.231441	0.0407777	0.0429732
0.231456	0.0397521	0.0421317
0.231465	0.0387287	0.0413099
0.231463	0.0377553	0.0405128
0.231443	0.0368793	0.0397448
0.231409	0.036085	0.0390089
0.231388	0.0351991	0.0383023
0.231379	0.0342144	0.0376228
0.231382	0.033138	0.0369681
0.231393	0.0319772	0.0363358
0.231412	0.0307398	0.035723
0.231437	0.0294375	0.035127
0.23145	0.0281927	0.0345638
0.23145	0.0270338	0.0340403
0.231442	0.0259236	0.0335534
0.231433	0.0248254	0.0330996
0.231427	0.023703	0.0326743
0.231429	0.0225202	0.0322726
0.231437	0.0212766	0.0318914
0.231436	0.0200513	0.0315382
0.231431	0.0188401	0.0312176
0.231425	0.0176332	0.0309325
0.231421	0.0164208	0.030685
0.231423	0.0151936	0.030476
0.231434	0.0139428	0.0303044
0.231438	0.0126861	0.0301502
0.231432	0.0114333	0.0300127
0.231421	0.0101825	0.0299022
0.231412	0.00893222	0.029828
0.231412	0.00768116	0.0297979
0.231425	0.00642794	0.0298185
0.231449	0.00517376	0.029882
0.231465	0.003924	0.0299595
0.231472	0.00267743	0.0300552
0.231471	0.00143222	0.0301743
0.231463	0.00018629	0.0303208
0.231448	-0.00106274	0.0304979
0.231427	-0.00231681	0.0307079
0.231414	-0.00355811	0.0309517
0.231412	-0.00478098	0.0312298
0.231418	-0.00598959	0.0315419
0.231426	-0.00718865	0.0318874
0.231433	-0.00838341	0.0322653
0.231433	-0.0095797	0.0326739
0.231428	-0.0107736	0.0331102
0.231426	-0.0119432	0.0335719
0.231427	-0.0130918	0.0340609
0.23143	-0.0142247	0.0345788
0.231433	-0.0153473	0.0351268
0.231434	-0.0164656	0.035706
0.231431	-0.0175847	0.0363168
0.231428	-0.0186798	0.036952
0.231429	-0.0197437	0.0376103
0.231431	-0.0207833	0.0382934
0.231433	-0.0218056	0.0390032
0.231434	-0.0228182	0.0397411
0.231433	-0.0238288	0.0405084
0.231429	-0.0248298	0.0413031
0.231429	-0.0257879	0.0421176
0.23143	-0.0267104	0.0429528
0.231432	-0.0276074	0.0438099
0.231434	-0.0284895	0.0446903
0.231434	-0.0293671	0.0455951
0.231431	-0.0302494	0.0465249
0.231429	-0.031091	0.0474701
0.231432	-0.0318803	0.0484297
0.231436	-0.0326317	0.049408
0.231439	-0.0333598	0.0504094
0.23144	-0.0340796	0.0514382
0.231434	-0.0348063	0.0524986
0.231424	-0.0355341	0.0535809
0.231417	-0.0362177	0.0546574
0.231415	-0.0368547	0.0557362
0.231416	-0.0374449	0.0568269
0.23142	-0.0379888	0.0579392
0.231426	-0.0384869	0.0590826
0.231433	-0.0389421	0.0602637
0.231437	-0.0393912	0.0614328
0.231438	-0.0398391	0.0625824
0.231436	-0.0402734	0.0637315
0.231434	-0.0406821	0.064899
0.231432	-0.041054	0.0661039
0.231432	-0.0413778	0.0673652
0.231431	-0.0416594	0.0686719
0.231428	-0.0419309	0.0699544
0.231424	-0.0421836	0.0712113
0.231421	-0.0424065	0.0724454
0.23142	-0.0425889	0.0736599
0.231424	-0.0427201	0.0748578
0.231434	-0.0427909	0.0760444
0.231443	-0.042829	0.0772692
0.231448	-0.04285	0.0785364
0.231448	-0.0428553	0.0798248
0.231445	-0.0428458	0.0811133
0.231439	-0.0428226	0.0823809
0.231433	-0.0427862	0.0836067
0.23143	-0.0427185	0.0848018
0.231432	-0.0425787	0.0860323
0.231435	-0.0423824	0.0872875
0.231438	-0.0421475	0.0885521
0.231439	-0.0418921	0.0898108
0.231436	-0.0416337	0.0910487
0.23143	-0.0413868	0.0922524
0.231427	-0.0410875	0.0934496
0.231429	-0.0407188	0.0946517
0.231432	-0.0403006	0.0958528
0.231435	-0.0398523	0.0970473
0.231436	-0.0393936	0.0982297
0.231433	-0.0389439	0.0993944
0.231428	-0.0384812	0.100538
0.231429	-0.0379417	0.101665
0.231431	-0.0373456	0.102777
0.231434	-0.0367158	0.103879
0.231436	-0.036075	0.104973
0.231435	-0.0354461	0.106064
0.23143	-0.0348458	0.107155
0.23143	-0.0341995	0.108232
0.231434	-0.0334883	0.109286
0.231439	-0.0327246	0.11031
0.231442	-0.0319209	0.111298
0.231441	-0.0310898	0.112244
0.231434	-0.0302435	0.113142
0.231424	-0.0293881	0.114013
0.231421	-0.0285152	0.114911
0.231424	-0.027623	0.115817
0.231428	-0.0267104	0.116711
0.231432	-0.0257758	0.117573
0.231433	-0.0248178	0.118381
0.23143	-0.0238356	0.119121
0.231423	-0.0228405	0.11986
0.231414	-0.0218331	0.120608
0.231407	-0.0208089	0.121348
0.231404	-0.0197632	0.122063
0.23141	-0.0186909	0.122735
0.231426	-0.017587	0.123345
0.231444	-0.0164628	0.123917
0.23144	-0.0153483	0.124519
0.231424	-0.0142348	0.125122
0.231405	-0.0131116	0.125695
0.231396	-0.0119672	0.126206
0.231407	-0.0107898	0.126625
0.231446	-0.00956985	0.126928
0.231481	-0.00834107	0.127214
0.2315	-0.00711805	0.127521
0.231505	-0.00590184	0.127846
0.231495	-0.00469343	0.128188
0.231473	-0.00349377	0.128545
0.231439	-0.00230376	0.128914
0.231407	-0.00110625	0.129245
0.231399	0.000126358	0.129464
0.231406	0.00138351	0.129596
0.23142	0.00265342	0.129672
0.231433	0.00392403	0.129719
0.231438	0.00518304	0.129766
0.231428	0.00642089	0.129836
0.231421	0.00766663	0.12986
0.231423	0.00892551	0.129824
0.231428	0.0101905	0.129742
0.231433	0.0114543	0.129625
0.231436	0.0127097	0.129487
0.231433	0.0139496	0.12934
0.231427	0.0151782	0.129177
0.231426	0.0164134	0.128962
0.231429	0.0176503	0.128702
0.231432	0.0188833	0.128405
0.231434	0.0201066	0.128082
0.231434	0.0213146	0.127739
0.23143	0.0225029	0.127384
0.231428	0.023687	0.126991
0.231429	0.0248691	0.126555
0.231431	0.0260441	0.126082
0.231432	0.0272072	0.12558
0.231433	0.0283534	0.125055
0.231432	0.0294779	0.124513
0.23143	0.0305841	0.12395
0.23143	0.0316842	0.123346
0.231431	0.0327742	0.122707
0.231432	0.0338498	0.122039
0.231432	0.0349067	0.121345
0.231432	0.0359404	0.120634
0.231431	0.0369479	0.119907
0.231431	0.0379413	0.11915
0.231431	0.038922	0.118359
0.231431	0.0398857	0.117539
0.231431	0.0408283	0.116695
0.231431	0.0417457	0.115832
0.231432	0.0426338	0.114955
0.231432	0.0434974	0.114059
0.231432	0.0443462	0.113132
0.231432	0.0451761	0.11218
0.231431	0.0459832	0.111205
0.231431	0.0467634	0.110212
0.231431	0.0475129	0.109207
0.231432	0.0482295	0.108191
0.231433	0.0489256	0.107151
0.231432	0.0496014	0.106087
0.231431	0.0502533	0.105004
0.23143	0.0508773	0.103906
0.23143	0.05147	0.102796
0.231431	0.0520278	0.101679
0.231433	0.0525579	0.100551
0.231432	0.0530723	0.0994026
0.231429	0.0535635	0.0982375
0.231426	0.0540238	0.0970588
0.231425	0.0544455	0.0958699
0.231427	0.054821	0.0946741
0.231434	0.0551472	0.0934741
0.231435	0.055467	0.092263
0.231431	0.0557806	0.0910406
0.231425	0.0560729	0.0898095
0.23142	0.0563285	0.0885722
0.231421	0.0565323	0.0873317
0.23143	0.0566691	0.0860907
0.231443	0.0567589	0.0848469
0.231448	0.0568467	0.0835951
0.231448	0.0569254	0.082338
0.231444	0.0569875	0.0810786
0.231438	0.0570253	0.0798197
0.231433	0.0570315	0.0785643
0.231431	0.0569977	0.0773142
0.231433	0.0569126	0.076062
0.231437	0.0567835	0.0748083
0.231441	0.0566213	0.073556
0.231443	0.0564369	0.0723082
0.231441	0.0562412	0.0710676
0.231432	0.0560454	0.0698371
0.231424	0.0558212	0.0686138
0.231422	0.0555297	0.0673925
0.231424	0.055185	0.0661764
0.231428	0.0548017	0.0649684
0.231432	0.0543947	0.0637714
0.231433	0.0539785	0.0625885
0.23143	0.053559	0.0614206
0.231428	0.0530901	0.0602601
0.231426	0.0525727	0.0591081
0.231425	0.0520184	0.0579675
0.231426	0.0514388	0.0568412
0.231428	0.0508457	0.055732
0.231431	0.0502507	0.0546424
0.231436	0.049636	0.0535684
0.231441	0.0489742	0.0525054
0.231445	0.0482715	0.0514568
0.231446	0.0475343	0.0504263
0.231443	0.0467691	0.0494172
0.231437	0.0459823	0.0484332
0.231427	0.0451792	0.0474755
0.231424	0.0443531	0.0465312
0.231425	0.0435029	0.0456012
0.231429	0.0426298	0.0446897
0.231433	0.041735	0.0438013
0.231435	0.0408199	0.0429405
0.231432	0.0398859	0.0421119
0.231428	0.0389303	0.0413076
0.231427	0.0379506	0.0405178
0.231429	0.0369493	0.0397473
0.231432	0.0359292	0.039001
0.231433	0.0348928	0.0382838
0.231433	0.0338432	0.0376006
0.231431	0.0327812	0.0369531
0.231429	0.0316976	0.0363232
0.23143	0.0305936	0.0357121
0.231431	0.0294728	0.0351255
0.231431	0.0283389	0.0345693
0.231432	0.0271953	0.0340491
0.231432	0.0260459	0.033571
0.231431	0.0248832	0.033119
0.231431	0.023702	0.0326819
0.231431	0.0225066	0.032267
0.23143	0.0213011	0.0318818
0.23143	0.0200896	0.0315339
0.231431	0.0188764	0.0312308
0.231432	0.0176618	0.0309717
0.231432	0.0164323	0.0307218
0.231431	0.0151903	0.0304866
0.231428	0.0139409	0.0302775
0.231427	0.0126889	0.0301061
0.231427	0.0114391	0.0299842
0.231432	0.0101963	0.0299239
0.231435	0.00894993	0.0298868
0.231434	0.00769153	0.0298434
0.231429	0.0064271	0.0298123
0.231424	0.00516254	0.0298123
0.231422	0.00390358	0.0298625
0.231426	0.00265585	0.0299823
0.231437	0.00142126	0.0301783
0.231443	0.000181682	0.0303797
0.231444	-0.00106228	0.0305805
0.231441	-0.00230578	0.0307896
0.231437	-0.00354404	0.0310159
0.231433	-0.0047723	0.0312683
0.231432	-0.00598583	0.0315553
0.231434	-0.00718021	0.0319042
0.231439	-0.00835901	0.0323213
0.231444	-0.00952957	0.0327797
0.231447	-0.010699	0.0332522
0.231446	-0.0118743	0.0337119
0.231438	-0.013062	0.0341316
0.231426	-0.0142572	0.0345152
0.231424	-0.0154028	0.0350163
0.23143	-0.016504	0.0356244
0.231438	-0.0175773	0.0362973
0.231444	-0.018639	0.0369932
0.231443	-0.0197047	0.0376704
0.231431	-0.0207901	0.0382878
0.23142	-0.0218712	0.0389152
0.231419	-0.0229194	0.0396218
0.231424	-0.0239325	0.0403924
0.231431	-0.0249082	0.0412122
0.231436	-0.0258438	0.042066
0.231435	-0.0267365	0.0429385
0.231427	-0.0275958	0.0438191
0.231423	-0.0284688	0.0447182
0.231422	-0.0293482	0.0456353
0.231424	-0.0302196	0.0465676
0.231426	-0.0310685	0.0475122
0.231429	-0.0318804	0.0484657
0.231432	-0.032641	0.0494249
0.231435	-0.0333711	0.0504201
0.231438	-0.0340902	0.0514635
0.231439	-0.0347933	0.0525374
0.231439	-0.0354757	0.0536243
0.231436	-0.0361323	0.0547062
0.231433	-0.0367581	0.055765
0.231431	-0.0373493	0.056803
0.231431	-0.0379093	0.0578895
0.231432	-0.03844	0.059022
0.231433	-0.0389428	0.0601888
0.231434	-0.0394194	0.0613783
0.231433	-0.0398712	0.0625785
0.231431	-0.0402999	0.0637774
0.23143	-0.0406953	0.0649701
0.231431	-0.041052	0.0661629
0.231432	-0.0413734	0.0673621
0.231433	-0.0416636	0.0685737
0.231434	-0.0419265	0.0698038
0.231433	-0.0421669	0.0710586
0.23143	-0.0423844	0.0723326
0.231428	-0.0425621	0.0735899
0.231428	-0.0427013	0.074834
0.23143	-0.0428052	0.0760721
0.231431	-0.0428777	0.0773118
0.231432	-0.042923	0.0785604
0.231432	-0.0429456	0.0798251

## Sheet: Cyton_gamma_300_DH_parameters
Modified (Craig's) DH parameters
a	α	d	θ
0	0	0.063	theta_1
0	pi/2	0	theta_2
0	-pi/2	0.1408	theta_3
0	pi/2	-0.00075	theta_4
0.0718	pi/2	0	theta_5
0.0718	-pi/2	0	theta_6
0	-pi/2	0.051425	theta_7
