# Supplementary material for: A new implementation for online calculation of manipulator Jacobian
Source: PLoS One. 2019 Feb 26;14(2):e0212018. doi: 10.1371/journal.pone.0212018 (PMC6391062; doi:10.1371/journal.pone.0212018)
Supplement: S2 File — This file is in .txt format. This file has the detailed description of the data in S1 File. (TXT) [file pone.0212018.s002.txt]

The data file "data" is in .xls format.

Desciption of sheets
sheet-1 - time - time in seconds

sheet-2 - joint_angles_from_ode23s - joint angles calculated by ode23s method in Matlab to trace a circle.
                                     it has 7 columns named theta_1 - theta_7 correspoding to 7 joints of cyton gamma 300 robot

sheet-3 - joint_sensor_measurements_cyton - measurements by the joint encoders of the robot
					    it has 7 columns named theta_1 - theta_7 correspoding to 7 joints of cyton gamma 300 robot

sheet-4 - ee_traj_ode23s - end-effector trajector calculated from "joint_angles_from_ode23s" using forward kinematics of cyton gamma 300 robot
                           it has 3 columns named x,y,z correponding the end-effectory trajectories in 3 global coordinates of the robot

sheet-5 - ee_traj_rk_4 - end-effector trajector calculated from "joint_sensor_measurements_cyton" using forward kinematics of cyton gamma 300 robot
                         it has 3 columns named x,y,z correponding the end-effectory trajectories in 3 global coordinates of the robot

sheet-6 - Cyton_gamma_300_DH_parameters - Modified (Craig's) DH parameters of the cyton gamma 300 robot for those who are interseted in the kinematics of the robot
